# Supplementary material for: Proteome-Wide Analysis of Disease-Associated SNPs That Show Allele-Specific Transcription Factor Binding
Source: PLoS Genet. 2012 Sep 27;8(9):e1002982. doi: 10.1371/journal.pgen.1002982 (PMC3459973; doi:10.1371/journal.pgen.1002982)
Supplement: Table S2 — Protein identifications from PWAS screen for IL2RA SNPs. (XLSX) [file pgen.1002982.s003.xlsx]

## Sheet: Suppl. Table 2
Gene Names	Protein Descriptions	Unique Peptides (seq) 08A	Unique Peptides (seq) 08T	Unique Peptides (seq) 19G	Unique Peptides (seq) 19T	Unique Peptides (seq) 22C	Unique Peptides (seq) 22T	Unique Peptides (seq) 49A	Unique Peptides (seq) 49G	Unique Peptides (seq) 61A	Unique Peptides (seq) 61C	Unique Peptides (seq) 63A	Unique Peptides (seq) 63G	Unique Peptides (seq) 65A	Unique Peptides (seq) 65G	Unique Peptides (seq) 6A	Unique Peptides (seq) 6T	Unique Peptides (seq) 7A	Unique Peptides (seq) 7G	Unique Peptides (seq) 8C	Unique Peptides (seq) 8T	Unique Peptides (seq) 95A	Unique Peptides (seq) 95G	Ratio H/L 08A	Ratio H/L Count 08A	Ratio H/L 08T	Ratio H/L Count 08T	Ratio H/L 19G	Ratio H/L Count 19G	Ratio H/L 19T	Ratio H/L Count 19T	Ratio H/L 22C	Ratio H/L Count 22C	Ratio H/L 22T	Ratio H/L Count 22T	Ratio H/L 49A	Ratio H/L Count 49A	Ratio H/L 49G	Ratio H/L Count 49G	Ratio H/L 61A	Ratio H/L Count 61A	Ratio H/L 61C	Ratio H/L Count 61C	Ratio H/L 63A	Ratio H/L Count 63A	Ratio H/L 63G	Ratio H/L Count 63G	Ratio H/L 65A	Ratio H/L Count 65A
RBMX;HNRPG;RBMXP1	Heterogeneous nuclear ribonucleoprotein G;CDNA FLJ38696 fis, clone KIDNE2001931, highly similar to HETEROGENEOUS NUCLEAR RIBONUCLEOPROTEIN G	5	4	4	4	3	3	6	3	3	2	0	0	5	6	3	2	3	6	5	6	4	3	5.7116	15	0.37116	17	0.56888	15	2.3053	17	0.9764	13	1.7782	7	1.5943	16	0.59974	13	0.88199	4	1.4158	4	0.94276	3	2.2164	2	0.46262	24
PPP1CC	Isoform Gamma-2 of Serine/threonine-protein phosphatase PP1-gamma catalytic subunit;Isoform Gamma-1 of Serine/threonine-protein phosphatase PP1-gamma catalytic subunit	3	3	1	1	1	2	2	3	3	3	2	2	3	3	2	2	2	4	2	1	1	2	0.96974	4	0.90577	5		1	0.35556	2		1	1.4177	2	0.94374	9	0.99493	12	0.91455	9	0.98494	7	0.49495	2	0.57304	2	1.1992	10
SAFB;HAP;HET;SAFB1	Scaffold attachment factor B;Scaffold attachment factor B1	9	9	0	0	0	0	1	0	0	0	0	0	2	0	26	23	20	25	29	23	1	2	7.4069	16	0.23756	15		0		0		0		0	1.8741	2		0		0		0		0		0	0.98192	4
HIST2H2BA	Histone H2B;Histone H2B;Histone H2B	0	0	0	0	0	0	0	0	0	0	0	0	0	0	1	0	0	0	0	1	0	0	1.0394	2	0.88725	7	0.27947	5	0.47599	5	1.0556	8	1.0299	9	1.1654	6	1.1802	4	1.0847	4	0.90928	3		1		0	1.3688	3
HIST1H4A;H4/A;H4FA;HIST1H4B;H4/I;H4FI;HIST1H4C;H4/G;H4FG;HIST1H4D;H4/B;H4FB;HIST1H4E;H4/J;H4FJ;HIST1H4F;H4/C;H4FC;HIST1H4H;H4/H;H4FH;HIST1H4I;H4/M;H4FM;HIST1H4J;H4/E;H4FE;HIST1H4K;H4/D;H4FD;HIST1H4L;H4/K;H4FK;HIST2H4A;H4/N;H4F2;H4FN;HIST2H4;HIST2H4B;H4/O;H4FO;HIST4H4	Histone H4	6	7	5	6	7	5	6	5	5	4	3	3	6	4	11	7	6	9	8	7	6	6	1.1975	12	0.9448	17	0.29493	10	0.45982	8	1.0302	12	1.0439	8	1.2984	9	1.3173	6	1.3267	8	1.0254	7	0.42915	5	0.3412	5	1.4111	13
H2AFX;H2AX	Histone H2A.x	1	1	1	0	0	0	0	0	0	0	0	1	0	1	1	2	1	3	2	2	1	1	1.0463	4	0.85696	8	0.32526	2		1	1.0507	5	0.98275	4	1.1709	5	1.0061	2	1.145	5	0.87548	2	0.51533	2	0.41988	4	1.3682	8
HNRNPC;HNRPC	Isoform C2 of Heterogeneous nuclear ribonucleoproteins C1/C2;Isoform C1 of Heterogeneous nuclear ribonucleoproteins C1/C2;Isoform 4 of Heterogeneous nuclear ribonucleoproteins C1/C2;Similar to Heterogeneous nuclear ribonucleoproteins C1/C2 (hnRNP C1 / hnRN	8	10	2	3	3	2	1	0	1	0	1	3	7	6	3	5	1	5	4	5	2	2	3.2451	9	0.55607	11	0.84787	2	2.1151	4	0.90516	2	0.87599	2		1		0		1		0		1	3.7078	3	0.4322	13
HIST2H2AA3;H2AFO;HIST2H2AA;HIST2H2AA4;HIST2H2AC;H2AFQ	Histone H2A type 2-A;Histone H2A type 2-C	0	0	0	0	0	0	0	1	0	0	0	0	0	0	1	0	0	0	0	1	0	0	0.86539	2	0.67939	3	0.23777	2	0.39103	2	0.82708	2	0.77616	2	0.9442	2	0.37641	2	0.86515	2	0.69884	2	0.42129	2	0.30046	2		0
TOP1	DNA topoisomerase 1	35	36	29	29	37	33	35	25	11	41	30	33	31	22	38	31	31	42	38	39	31	30	0.64696	49	1.158	53	1.216	56	0.57957	87	1.0442	78	0.9845	53	1.1142	67	1.2449	37	1.3751	13	1.1643	106	0.91091	46	0.86953	49	1.2068	61
POLE3;CHRAC17	DNA polymerase epsilon subunit 3	4	4	3	2	3	0	2	2	1	2	2	2	1	2	4	3	1	3	5	3	3	3	1.3276	7	1.2098	6	0.84771	4	1.4132	4	1.0455	4		0	1.2567	2	1.3799	2		1	1.2082	2	1.1718	3	1.1293	2		1
C12orf43	28 kDa protein;Uncharacterized protein C12orf43	5	9	5	4	10	6	0	0	0	0	5	4	0	0	10	8	8	6	5	4	5	7	0.95032	7	0.81028	13	0.20531	5	0.35199	5	0.66658	12	1.0442	7		0		0		0		0	0.28402	6	0.35295	5		0
ERH	Enhancer of rudimentary homolog	1	2	2	1	2	2	3	4	4	3	2	2	4	4	3	1	2	3	4	4	2	2		1	0.41433	3	0.53503	2		1	1.0879	3	0.96087	2	1.5184	5	0.40989	5	0.81796	5	0.80731	3	0.58325	2	0.81641	2	0.58416	5
TAF4;TAF2C;TAF2C1;TAF4A;TAFII130;TAFII135;RP5-1107C24.1-002	Transcription initiation factor TFIID subunit 4;97 kDa protein;TAF4 RNA polymerase II, TATA box binding protein (TBP)-associated factor, 135kDa	10	8	19	23	11	6	16	14	18	15	30	22	17	13	17	15	16	19	11	12	3	6	1.076	11	1.1573	9	1.5342	27	0.90375	32	1.1053	12	1.1005	6	1.1124	21	1.007	21	1.0682	23	1.0089	18	1.1541	40	1.4664	27	1.3604	21
TAF6;TAF2E;TAFII70;tcag7.663	Transcription initiation factor TFIID subunit 6;TBP-associated factor 6 isoform gamma;TBP-associated factor 6 isoform delta	10	9	11	16	12	4	12	15	13	10	24	23	13	16	17	13	15	19	10	12	3	5	0.90373	11	1.2159	9	1.2246	12	0.74516	22	0.95717	14	0.98563	5	0.99141	13	1.1184	15	0.89332	15	0.89338	11	0.94609	34	1.2399	32	1.196	14
MKI67	Isoform Long of Antigen KI-67;Isoform Short of Antigen KI-67	61	79	22	23	81	43	73	67	69	83	36	32	56	64	86	67	74	90	73	78	52	54	1.0789	74	1.0024	92	1.4524	23	1.1685	23	1.1689	105	1.0781	50	1.2449	97	1.3071	100	1.3387	87	1.217	117	1.3523	36	1.2479	32	1.475	67
DDX41;ABS	Probable ATP-dependent RNA helicase DDX41	20	24	6	7	20	25	12	14	15	18	7	7	12	16	17	12	6	10	8	10	21	24	1.0508	21	0.84164	34	0.57135	6	0.76634	8	1.0624	24	1.093	28	1.2095	15	1.3248	17	1.3018	15	1.2348	19	0.73704	8	0.68619	8	1.3042	13
IKZF1;IK1;IKAROS;LYF1;ZNFN1A1	Isoform Ik1 of DNA-binding protein Ikaros;Isoform Ik7 of DNA-binding protein Ikaros;Isoform Ik2 of DNA-binding protein Ikaros;Isoform Ik3 of DNA-binding protein Ikaros;Isoform Ik5 of DNA-binding protein Ikaros;Isoform Ik6 of DNA-binding protein Ikaros	0	0	0	0	0	0	0	0	0	0	0	0	0	0	0	0	0	0	0	1	0	0		1		0		1		1	0.38973	7	3.382	7		0		0		0		0		0		0		0
AHCTF1;ELYS;TMBS62;MSTP108	Uncharacterized protein AHCTF1;Isoform 2 of AT-hook-containing transcription factor 1;Isoform 1 of AT-hook-containing transcription factor 1;253 kDa protein;similar to transcription factor ELYS	6	7	2	3	11	2	5	10	9	13	2	0	4	4	10	7	5	8	8	11	3	1	1.3041	6	1.1882	7	0.7045	2	0.85886	4	1.2937	14	1.0787	2	1.2976	5	1.2913	10	1.3071	9	0.92169	15	0.96651	2		0	1.5539	4
SRRM1;SRM160	Serine/arginine repetitive matrix 1;Isoform 1 of Serine/arginine repetitive matrix protein 1	5	5	2	4	7	3	1	1	0	1	5	5	0	1	0	0	0	0	0	0	2	1	0.75607	5	0.77039	6	1.1169	3	1.3195	4	0.7768	7	0.84526	3		1		1		0		1	1.4367	7	1.3459	6		0
SMARCA5;SNF2H;WCRF135	SWI/SNF-related matrix-associated actin-dependent regulator of chromatin subfamily A member 5	21	20	8	13	6	3	7	1	0	2	2	1	4	0	14	10	10	8	15	16	10	12	1.301	27	1.1255	29	0.84998	10	1.3363	14	1.2921	8	1.5466	4	1.2462	7	1.347	2		0	1.4736	3	1.1857	2		1	1.5131	4
TOP2B	Isoform Beta-1 of DNA topoisomerase 2-beta	0	0	0	0	0	0	0	0	0	0	0	0	0	0	1	1	1	1	1	1	0	0	1.0734	94	1.0082	97	1.1949	23	1.16	25	1.0754	88	1.1157	62	0.98174	10		1		1	0.95113	3	1.1545	27	1.1038	27	1.4056	2
TOP2A;TOP2	Isoform 3 of DNA topoisomerase 2-alpha;Isoform 2 of DNA topoisomerase 2-alpha;Isoform 1 of DNA topoisomerase 2-alpha;DNA topoisomerase 2;183 kDa protein	42	50	7	9	44	36	3	0	0	1	18	21	0	0	50	42	43	61	47	41	37	42	1.0278	61	0.97646	70	1.0173	8	0.96131	9	1.0465	62	1.064	43	1.0954	4		0		0		1	1.0693	19	1.1046	21		0
MDC1;KIAA0170;NFBD1	Isoform 1 of Mediator of DNA damage checkpoint protein 1;227 kDa protein;Isoform 2 of Mediator of DNA damage checkpoint protein 1	8	11	1	1	6	1	1	1	3	5	0	0	0	0	19	19	22	22	20	15	5	9	0.98736	8	0.7764	13		1		1	0.89942	6		1		1		1	0.70438	3	0.84305	5		0		0		0
RRP1B;KIAA0179	Isoform 1 of RRP1-like protein B;Isoform 2 of RRP1-like protein B	20	20	4	4	22	14	22	17	9	21	8	4	13	11	24	13	19	24	17	17	10	13	0.74296	24	0.77437	25	0.39292	3	0.32756	4	0.63299	32	0.96807	15	0.84817	26	1.0646	18	0.7434	9	1.0012	28	0.3722	8	0.45026	4	0.93072	13
SRP9	Signal recognition particle 9 kDa protein	6	6	3	3	6	6	6	5	6	5	6	5	6	6	7	6	6	8	5	6	5	5	0.86049	7	0.99394	12	1.0551	7	1.0791	12	1.0438	17	1.023	14	1.0414	15	0.98071	9	1.0118	21	0.99565	11	0.94798	8	0.98603	6	1.1658	13
SRP14	Signal recognition particle 14 kDa protein;Uncharacterized protein ENSP00000381299	7	8	7	7	8	7	7	8	7	9	6	6	7	8	9	7	8	11	7	6	6	6	1.041	14	1.0147	21	1.0504	8	1.0682	15	1.0236	16	0.97279	11	1.0319	27	1.0588	33	1.1334	31	0.98797	36	0.9875	8	1.0798	10	1.2788	34
TFAM;TCF6L2	Transcription factor A, mitochondrial precursor;Protein;Uncharacterized protein TFAM	5	4	0	3	5	2	5	7	2	5	4	3	3	3	12	10	5	9	3	4	4	3	0.82569	5	0.9895	4		0	0.61095	3	0.87106	5	0.598	2	0.93304	6	0.8393	9	1.2222	2	0.8696	5	0.78591	4	0.51196	3	1.2555	3
RPL22	60S ribosomal protein L22;similar to 60S ribosomal protein L22	3	2	2	2	3	3	2	3	3	3	2	2	3	2	4	4	4	5	3	4	3	3	0.92586	3	0.90341	2	1.0423	2	1.1628	2	0.95582	3	0.88949	3	1.0766	4	0.99208	3	0.89228	2	1.0619	3	0.97471	2	1.0076	2	1.1845	2
FBL;FIB1;FLRN	rRNA 2'-O-methyltransferase fibrillarin	6	6	4	5	11	5	7	3	7	9	6	4	4	2	11	6	9	10	3	5	7	7	0.64708	7	1.1215	6	0.48331	4	0.65765	5	0.74828	12	1.1211	6	0.65608	10	1.05	3	0.55643	7	1.0232	10	0.54408	7	0.60735	4	1.0639	5
BAZ1A;ACF1;WCRF180;HSPC317	Isoform 1 of Bromodomain adjacent to zinc finger domain protein 1A;Isoform 2 of Bromodomain adjacent to zinc finger domain protein 1A	25	31	14	19	11	4	5	0	0	0	2	2	1	0	29	18	14	12	25	22	9	18	1.2009	27	0.96751	35	0.76835	17	1.2353	26	1.0545	11	1.4179	4	1.254	5		0		0		0	1.3238	2	0.85419	2		1
PARP1;ADPRT;PPOL	Poly [ADP-ribose] polymerase 1	18	16	11	19	8	4	17	14	5	27	15	18	10	8	30	26	13	23	15	18	14	14	0.87302	18	1.0584	18	0.99074	13	0.60059	25	1.1688	9	0.86678	4	0.93227	20	0.95647	16	1.1248	5	0.92035	31	0.76049	19	0.57934	20	1.1514	10
XRCC1	DNA-repair protein XRCC1	11	12	5	9	8	8	3	0	0	0	12	11	0	0	19	13	15	20	6	6	5	6	0.86806	13	0.96905	13	1.9307	5	0.48434	9	1.5934	9	0.50268	9	1.3454	3		0		0		0	0.90815	12	0.92965	10		0
HMGB2;HMG2	High mobility group protein B2	7	8	3	2	7	5	1	1	0	0	1	1	0	0	9	7	11	12	11	9	5	4	0.99496	12	1.3841	15	2.0151	4	0.7753	4	2.6199	10	0.37379	8	0.83687	2		1		0		0		1		1		0
NOLC1;KIAA0035	Isoform Beta of Nucleolar phosphoprotein p130;Isoform Alpha of Nucleolar phosphoprotein p130	16	21	17	9	13	13	1	0	2	0	18	14	0	0	2	3	1	10	4	2	10	16	1.1201	20	1.0784	28	2.0893	24	1.3734	12	0.98843	16	0.87929	15		1		0	0.89325	2		0	2.1188	20	2.1171	17		0
POLR1E;PAF53;PRAF1	Isoform 2 of DNA-directed RNA polymerase I subunit RPA49;Isoform 1 of DNA-directed RNA polymerase I subunit RPA49	9	9	1	4	6	4	6	5	11	7	3	2	7	0	7	4	6	7	7	5	8	6	1.3048	10	0.89632	9		1	0.92325	4	0.91044	6	1.1889	4	1.2455	6	1.0375	5	1.1751	11	1.1092	7	0.87438	3	0.8643	2	1.566	7
POLR1B	Isoform 1 of DNA-directed RNA polymerase I subunit RPA2;Isoform 2 of DNA-directed RNA polymerase I subunit RPA2	6	5	4	4	3	2	3	1	0	0	0	0	0	0	21	14	10	13	9	12	2	12	1.6036	7	0.77101	5	1.1148	4	0.6988	4	0.79541	3	1.2228	2	1.2577	3		1		0		0		0		0		0
IFI16;IFNGIP1	Isoform 1 of Gamma-interferon-inducible protein Ifi-16;Gamma-interferon-inducible protein Ifi-16 (Interferon-inducible myeloid differentiation transcriptional activator) (IFI 16). Isoform 2;Isoform 2 of Gamma-interferon-inducible protein Ifi-16;Isoform 3 o	13	12	2	3	11	10	6	5	5	6	2	1	2	5	19	15	17	19	12	13	9	11	1.1467	105	1.1923	137	1.4056	5	0.78896	8	1.3459	95	1.0384	83	1.155	29	0.94271	26	1.289	21	1.1657	30	1.0986	6	0.97584	4	1.4623	23
PSIP1;DFS70;LEDGF;PSIP2	Isoform 1 of PC4 and SFRS1-interacting protein;Isoform 2 of PC4 and SFRS1-interacting protein;PSIP1 protein	24	26	11	14	18	16	10	1	3	8	7	3	6	0	27	22	21	35	25	23	17	17	1.1938	32	1.1549	53	1.2012	14	1.2289	23	1.3193	34	0.91719	24	1.39	13		1	1.3282	3	1.0888	10	1.2795	6	1.3415	3	1.4749	8
CD3EAP;ASE1;CAST;PAF49	Isoform 1 of DNA-directed RNA polymerase I subunit RPA34;Isoform 2 of DNA-directed RNA polymerase I subunit RPA34	6	4	1	3	6	2	9	10	10	8	4	3	6	7	17	12	16	20	12	17	2	2	0.88135	6	0.72045	4		1	0.5791	5	0.71964	7	0.99327	2	0.62568	11	0.74058	13	0.81099	12	0.7114	11	0.68477	4	0.74491	3	1.1608	7
CHAF1B;CAF1A;CAF1P60;MPHOSPH7;MPP7	Chromatin assembly factor 1 subunit B	9	15	9	11	7	5	3	5	8	3	2	2	1	0	15	11	10	14	11	14	7	12	0.99351	10	0.74194	19	0.66389	9	1.199	12	0.86597	7	1.0456	5	0.74992	3	0.91448	5	0.92561	8	0.85908	3	0.62287	2	0.67928	2		1
POLR1A	polymerase (RNA) I polypeptide A, 194kDa	15	12	5	8	6	6	2	0	0	0	0	0	0	0	45	41	24	21	30	30	7	14	1.7532	15	0.82347	12	1.0666	5	0.67633	8	0.87914	6	1.3979	6	1.1162	2		0		0		0		0		0		0
LIG3	ligase III, DNA, ATP-dependent isoform alpha precursor;ligase III, DNA, ATP-dependent isoform beta precursor	19	19	13	18	23	18	28	23	8	11	24	19	24	17	35	27	30	37	20	19	8	16	0.83171	21	1.0369	21	2.0737	15	0.57874	21	1.6269	25	0.53792	19	1.1595	36	0.90098	32	0.92881	8	0.81746	11	0.99067	29	0.9856	21	1.3052	27
RFC3	Replication factor C subunit 3;replication factor C 3 isoform 2	3	6	2	4	5	4	10	12	14	7	2	1	9	12	9	7	7	8	7	6	3	2	1.4442	4	0.79877	7	1.8615	2	0.79953	6	1.0594	5	0.80362	5	1.0102	10	0.71735	15	0.87371	17	0.63042	7	1.1541	2	1.2434	2	0.8581	12
DEK	48 kDa protein;Protein DEK	11	16	5	5	13	12	1	2	2	1	10	6	1	0	23	13	16	21	17	15	10	10	0.94747	19	1.1961	22	1.0795	4	0.77488	4	1.0823	16	0.89415	16		1	0.95859	2	0.95209	2		1	0.95153	12	0.85708	7		1
XRCC5;G22P2	ATP-dependent DNA helicase 2 subunit 2;Putative uncharacterized protein XRCC5	32	32	13	16	35	35	16	13	10	12	19	22	14	15	46	31	31	42	24	28	31	34	0.91608	58	1.0184	61	0.59758	16	0.44972	23	0.87182	67	1.0721	66	0.88684	28	1.1483	20	0.91518	12	1.01	16	0.53732	27	0.54507	31	1.2596	18
PRPF19;NMP200;PRP19;SNEV	Pre-mRNA-processing factor 19	5	6	0	3	6	3	4	5	4	3	0	0	6	5	17	9	8	11	10	9	2	6	1.089	6	1.2989	6		0	1.3546	4	0.93885	7	1.0003	3	0.99102	4	0.82179	5	0.89429	4	0.98118	3		0		0	0.81144	6
ELF1;DKFZp686H0575	ETS-related transcription factor Elf-1;E74-like factor 1	0	0	0	0	1	1	0	0	7	5	0	0	0	0	11	8	0	1	0	0	4	6		0		0		0		0		1		1		0		0	0.85827	9	0.74439	8		0		0		0
POLR1C;POLR1E	Isoform 1 of DNA-directed RNA polymerases I and III subunit RPAC1;Isoform 2 of DNA-directed RNA polymerases I and III subunit RPAC1	3	5	3	4	3	0	2	1	0	0	0	0	0	0	12	7	5	7	6	9	3	5	1.6903	3	0.77244	5	1.0759	3	0.7522	3	0.96858	3		0	1.1516	2		1		0		0		0		0		0
POLR2E	DNA-directed RNA polymerases I, II, and III subunit RPABC1	5	4	6	6	1	2	0	4	2	0	4	3	1	1	6	3	3	4	6	6	4	4	1.7498	5	0.81158	4	1.1614	7	0.7636	8		1	1.5431	2		0	0.7949	4	0.92868	2		0	0.60709	4	0.83586	3		1
XRCC6;G22P1	ATP-dependent DNA helicase 2 subunit 1	16	15	7	8	16	16	10	12	10	12	11	13	12	12	19	15	12	18	15	14	16	14	0.94225	66	1.0521	78	0.59116	20	0.45497	34	0.81335	59	1.0331	58	0.87334	36	1.063	43	0.92424	36	0.93463	36	0.52232	40	0.53331	63	1.2152	29
MPG;AAG;ANPG;MID1;PIG16;Z69720.1-002;Z69720.1-004	Isoform 1 of DNA-3-methyladenine glycosylase;Isoform 3 of DNA-3-methyladenine glycosylase;Isoform 2 of DNA-3-methyladenine glycosylase;N-methylpurine-DNA glycosylase isoform b;N-methylpurine-DNA glycosylase isoform c	9	10	4	6	8	9	8	7	11	12	5	6	10	4	10	6	9	11	9	8	10	9	0.56116	12	1.1158	14	0.99406	4	1.1418	6	1.3757	10	0.49429	10	1.0099	11	0.78074	7	0.91695	14	0.99251	14	1.1834	6	0.7882	7	0.96117	11
TCOF1	Isoform 4 of Treacle protein;Isoform 1 of Treacle protein	0	0	0	0	0	0	0	0	0	0	1	1	0	0	0	0	0	0	0	0	0	0	0.70013	2	0.81205	9	1.0062	59	1.2153	62	0.90745	17		1		1	0.89395	3		0	0.78197	10	1.1486	69	1.2594	62	1.1193	2
MAP1A;MAP1L	331 kDa protein;306 kDa protein;Microtubule-associated protein 1A	23	23	17	18	24	20	15	16	11	20	22	21	15	14	30	26	25	30	20	21	16	18	0.80713	28	0.73133	30	0.98916	23	0.80726	23	0.85692	30	0.6481	24	0.79649	18	0.76677	19	0.82581	14	0.76029	22	0.87422	25	0.80263	22	0.99216	17
NAT10;ALP;KIAA1709	N-acetyltransferase 10	26	30	9	11	31	24	33	25	17	31	10	7	23	16	25	14	21	32	13	13	23	24	1.0266	29	0.95222	41	0.34892	10	0.53501	11	0.81743	40	0.97448	26	0.85247	45	1.0031	32	0.95314	17	0.93528	48	0.40057	10	0.43544	8	1.221	27
PRPF8;PRPC8	Pre-mRNA-processing-splicing factor 8	22	18	0	0	14	2	8	0	0	0	0	0	1	0	41	20	11	12	21	25	8	27	1.0958	21	1.1414	18		0		0	1.0952	14	0.94392	2	1.1156	8		0		0		0		0		0		1
PRPF4B;KIAA0536;PRP4;PRP4H;PRP4K	Serine/threonine-protein kinase PRP4 homolog	6	9	7	12	12	2	1	0	1	0	12	11	0	0	4	3	2	2	4	3	8	4	0.92338	6	1.0516	9	1.2617	9	1.8107	13	0.89657	16	0.64	2		1		0		1		0	1.547	12	1.6234	11		0
SNRNP200;ASCC3L1;HELIC2;KIAA0788	Isoform 1 of U5 small nuclear ribonucleoprotein 200 kDa helicase;similar to U5 snRNP-specific protein, 200 kDa	17	19	0	1	14	9	4	0	0	0	0	0	2	0	38	25	8	17	24	27	17	29	1.0526	17	1.221	20		0		1	1.1071	14	0.90819	9	1.1967	4		0		0		0		0		0	1.0798	2
SNRPG;PBSCG	Small nuclear ribonucleoprotein G	0	0	0	0	0	1	0	0	0	0	0	0	0	0	3	1	1	2	1	1	2	2		0		0		0		0		0		0		0		0		0		0		0		0		0
ARGLU1	Isoform 1 of UPF0430 protein;Isoform 2 of UPF0430 protein	2	2	1	1	4	0	0	0	0	1	8	6	1	0	0	0	0	0	0	0	3	0	1.1508	2	1.1107	2		1		1	1.457	5		0		0		0		0		1	1.4005	8	1.2196	6		1
SNRPD3	Small nuclear ribonucleoprotein Sm D3	2	2	2	2	2	1	2	2	2	1	2	2	2	1	1	2	2	2	2	2	2	2	0.80872	2	1.0561	2	1.6026	3	1.4894	3	0.8704	2		1	0.88777	3	0.65588	2	1.1427	2		1	1.3086	2	1.8547	2	0.72633	3
CDC5L;KIAA0432;PCDC5RP	Cell division cycle 5-like protein	5	6	0	0	5	1	5	3	0	2	0	0	4	1	17	14	12	14	12	16	2	2	0.98896	5	1.0434	7		0		0	0.88162	5		1	0.81419	6	0.88349	4		0	0.87122	2		0		0	0.66017	5
DDX18	ATP-dependent RNA helicase DDX18	9	8	2	3	14	8	16	16	5	16	3	2	14	13	14	11	9	10	7	7	7	7	0.85338	9	1.2619	8	0.64436	2	0.46233	3	0.92343	15	1.0642	8	0.68986	26	1.0477	22	0.81574	7	0.89459	22	0.49903	3	0.49334	2	0.72247	19
RBBP4;RBAP48	Histone-binding protein RBBP4;46 kDa protein;Protein	9	11	7	8	7	1	3	4	8	3	2	2	2	2	15	9	9	13	14	11	2	9	1.0634	12	0.82052	13	0.77829	11	1.3261	11	0.88105	7		1	2.2791	3	0.47636	4	1.2102	9	1.0191	3	0.9524	2	1.2862	2	1.1992	2
SNRNP40;PRP8BP;SFP38;WDR57;DKFZp434D199;hCG_20041	WD repeat-containing protein 57;Putative uncharacterized protein DKFZp434D199	2	2	1	0	5	2	6	7	6	2	0	0	4	4	8	3	2	4	3	7	2	4	0.97252	2	1.1021	2		1		0	1.0837	5	0.92857	2	1.0193	6	0.80877	7	0.92721	7	0.47042	2		0		0	0.8989	4
HMGA1;HMGIY	Isoform HMG-I of High mobility group protein HMG-I/HMG-Y;40S ribosomal protein S3;Isoform HMG-R of High mobility group protein HMG-I/HMG-Y	2	2	3	2	2	1	2	2	1	2	0	0	1	1	2	1	1	2	3	2	1	1	0.7424	7	0.52862	6	0.46271	8	0.79161	5	0.92102	6	0.48152	5	0.50015	4	0.46974	3	0.87273	2	0.31961	3		1		1	0.79057	3
HADHB;MSTP029	Trifunctional enzyme beta subunit, mitochondrial precursor	4	7	0	1	2	0	1	1	2	1	0	0	0	0	19	17	14	18	14	12	3	7	0.80562	4	1.3927	7		0		1	0.96381	2		0		1		1	0.83874	2		1		0		0		0
UBTF;UBF;UBF1	Isoform UBF1 of Nucleolar transcription factor 1;Ribosomal RNA upstream binding transcription factor (Fragment)	1	0	0	0	0	2	0	0	0	0	0	0	0	0	3	2	1	4	1	2	1	1	0.80939	21	1.1968	21	1.3554	2	0.65412	4	0.91896	19	0.93916	15	0.75531	9	0.94671	8	0.70003	7	0.98694	14	0.94531	2		0	0.9581	6
POLG2;MTPOLB	DNA polymerase subunit gamma-2, mitochondrial precursor	3	1	3	4	2	1	6	6	2	1	2	2	1	1	1	0	2	2	0	0	2	1	0.83828	3		1	1.4469	3	1.0165	4	0.86138	2		1	0.87871	6	0.89095	6	0.78289	2		1	1.0467	2	0.68541	2		1
EFTUD2;KIAA0031;SNRP116	116 kDa U5 small nuclear ribonucleoprotein component	6	14	0	0	8	4	4	2	0	0	0	0	4	0	20	11	8	6	11	8	4	11	0.96657	6	1.0043	14		0		0	0.96651	8	0.67743	4	1.0217	4	0.68122	2		0		0		0		0	0.67461	5
EIF5B;IF2;KIAA0741	Eukaryotic translation initiation factor 5B	4	7	2	3	7	3	0	0	0	1	5	3	1	0	45	30	29	32	27	33	5	5	0.75919	5	0.72353	8	1.1784	2	1.2502	3	0.83744	8	0.70778	4		0		0		0		1	1.2176	5	1.1673	3		1
HNRNPA1;HNRPA1;HNRNPA1L	Isoform A1-A of Heterogeneous nuclear ribonucleoprotein A1;Isoform A1-B of Heterogeneous nuclear ribonucleoprotein A1;Similar to Heterogeneous nuclear ribonucleoprotein A1;HNRPA1 protein;Uncharacterized protein ENSP00000375523;Similar to Heterogeneous nucl	1	1	1	1	1	1	0	0	1	1	1	1	1	1	5	2	0	1	1	0	1	2	0.86932	4	2.0879	5	2.0695	2	1.8936	3	0.92559	2	0.78431	3	0.35129	4	3.4093	3	1.7039	4	1.3268	3	1.8802	2	2.3192	4	0.20637	6
HSPA8;HSC70;HSP73;HSPA10	Isoform 1 of Heat shock cognate 71 kDa protein;Isoform 2 of Heat shock cognate 71 kDa protein;Heat shock 70kDa protein 8 isoform 2 variant (Fragment)	14	16	8	9	5	1	7	11	6	4	5	5	3	7	21	19	15	24	12	13	1	8	1.2907	23	0.81625	25	0.88952	15	1.1033	19	0.58066	9	0.63888	3	1.477	10	0.553	16	1.0203	9	1.0955	7	0.94236	9	1.0398	10	0.76798	6
ABCF1;ABC50	Isoform 1 of ATP-binding cassette sub-family F member 1;Isoform 2 of ATP-binding cassette sub-family F member 1	0	1	0	0	0	0	0	0	0	0	0	0	0	0	0	0	0	0	0	0	0	0	0.78989	5	1.1279	5		0		0	0.69534	3		0		0		0		0		0		0		0		0
SAP18;GIG38	Histone deacetylase complex subunit SAP18	3	3	3	4	3	1	1	1	5	1	5	3	2	3	1	0	0	0	0	0	2	2	0.85458	3	0.83805	5	1.2285	6	1.0768	7	0.82236	5		1		1		1	0.68952	5		1	0.96895	6	1.0458	5	0.73387	2
HSPA5;GRP78	HSPA5 protein	9	6	4	4	4	2	2	3	3	2	3	4	0	0	7	8	5	11	6	7	2	4	0.81821	10	0.91117	6	0.88745	4	1.2684	5	0.55021	4	1.0485	2	0.89904	2	0.89293	3	0.79008	3	0.82677	2	0.83268	3	0.6747	4		0
RBM39;HCC1;RNPC2;RP11-353C18.2-035;DKFZp686A11192;hCG_38221	Isoform 1 of RNA-binding protein 39;Isoform 2 of RNA-binding protein 39;RNA binding motif protein 39;Putative uncharacterized protein DKFZp686A11192;48 kDa protein	7	6	1	0	9	4	1	2	2	1	0	0	2	3	1	2	0	1	0	2	4	3	0.32197	7	3.031	6		1		0	0.63142	9	1.838	4		1	1.6996	2	0.6626	2		1		0		0	0.86907	2
HIST1H1B;H1F5	Histone H1.5	5	7	2	2	6	6	6	5	7	6	1	1	6	6	8	9	9	10	10	8	3	6	0.61952	9	0.57918	11	0.86877	3	0.60835	3	0.85837	8	0.44447	9	0.69054	10	0.63684	10	0.82698	10	0.58735	12	0.76598	3	0.6226	2	0.69363	14
HIST1H1C;H1F2	Histone H1.2	1	1	0	0	1	1	1	1	2	1	0	0	1	2	1	0	1	1	2	1	1	1	0.46827	3	0.80138	6	0.83832	2	0.60443	3	1.0301	7	0.37766	4	0.5125	4	0.61088	6	0.64609	7	0.46625	6	0.84007	2	0.6356	2	0.53936	4
MPO	Isoform H7 of Myeloperoxidase precursor;Isoform H17 of Myeloperoxidase precursor;Isoform H14 of Myeloperoxidase precursor;Uncharacterized protein MPO (Fragment)	4	0	0	4	0	6	0	0	0	0	0	0	0	0	0	0	0	0	0	0	3	5	0.31978	3		0		0	1.3691	4		0	0.12222	5		0		0		0		0		0		0		0
U2AF2;U2AF65	Uncharacterized protein U2AF2;Splicing factor U2AF 65 kDa subunit;U2 (RNU2) small nuclear RNA auxiliary factor 2 isoform b	5	5	1	2	5	3	0	1	0	1	0	0	2	3	3	4	1	2	1	0	4	5	0.17536	5	4.5425	5		1	0.6433	2	0.64783	5	1.04	3		0		1		0		1		0		0	0.2258	2
PUF60;FIR;ROBPI;SIAHBP1	Isoform 2 of Poly;Isoform 1 of Poly;Isoform 4 of Poly;Isoform 3 of Poly	0	0	0	0	0	0	0	1	1	0	0	0	0	0	0	0	0	0	0	0	1	0	0.73142	9	1.1119	14	1.4518	13	1.134	17	0.66905	14	0.95118	12	0.84198	14	0.9904	18	0.81006	24	0.82292	13	0.95909	19	1.1402	15	0.66045	16
U2AF1;U2AF35;U2AFBP;DKFZp313J1712;hCG_401287	Splicing factor U2AF 35 kDa subunit;U2 small nuclear RNA auxillary factor 1 isoform b;Uncharacterized protein ENSP00000309888;similar to Splicing factor U2AF 35 kDa subunit;U2 small nuclear RNA auxillary factor 1 isoform c	3	3	0	0	2	2	0	0	0	0	0	0	1	0	1	1	0	2	0	0	2	1	0.19481	3	5.9586	3		0		0	0.65315	2	1.1348	2		0		0		0		0		0		0		1
H1FX	Histone H1x	2	6	0	1	5	3	7	7	7	6	0	0	5	7	5	6	7	7	5	4	3	0	0.42313	2	0.92857	6		0		1	0.95253	6	0.34941	3	0.59619	9	0.77536	9	0.71014	10	0.59251	9		0		0	0.48461	7
BLMH	61 kDa protein;Bleomycin hydrolase;32 kDa protein	1	2	2	0	3	0	0	2	1	0	3	3	0	0	3	0	0	0	1	1	2	2		1	0.036671	2	0.053726	2		0	0.33141	2		0		0	0.045282	2		0		0		1		1		0
DDX46;KIAA0801	cDNA FLJ78679, highly similar to Homo sapiens DEAD (Asp-Glu-Ala-Asp) box polypeptide 46 (DDX46), mRNA	0	0	0	0	1	0	0	0	0	0	0	0	0	0	0	0	0	0	0	0	2	0		0		0		0		0		1		0		0		0		0		0		0		0		0
LEF1	Isoform 1 of Lymphoid enhancer-binding factor 1;Isoform 3 of Lymphoid enhancer-binding factor 1;Isoform 2 of Lymphoid enhancer-binding factor 1	3	2	1	1	1	2	0	1	1	2	0	0	1	1	0	0	0	0	3	1	1	1	1.0386	20	0.90829	19		1		1	1.0028	4	0.89852	8		0		1	8.8005	4	0.098846	3		0		0	4.0927	4
KRT80;KB20	keratin 80 isoform a;keratin 80 isoform b;42 kDa protein;Keratin-80	2	1	4	1	0	0	0	0	0	0	3	6	0	0	2	0	4	0	0	2	5	0		1		1	0.13989	4		1		0		0		0		0		0		0	0.091919	2	0.058516	4		0
DBT;BCATE2;RP11-305E17.3-002	Lipoamide acyltransferase component of branched-chain alpha-keto acid dehydrogenase complex, mitochondrial precursor;Dihydrolipoamide branched chain transacylase E2	0	0	0	0	0	0	0	0	0	0	0	0	0	0	2	3	0	1	2	3	2	5		0		0		0		0		0		0		0		0		0		0		0		0		0
TMSB4X;TB4X;THYB4;TMSB4;TMSL4;RP11-339B21.6-001;hCG_1780554;TMSL2	TMSB4X protein (Fragment);TMSB4X protein (Fragment);TMSB4X protein (Fragment);TMSB4X protein (Fragment);TMSB4X protein (Fragment);thymosin-like 3;Thymosin beta-4;Thymosin-like 4;Thymosin-like protein 2	1	0	0	1	0	0	0	0	0	0	0	0	0	3	0	0	0	0	0	0	1	1		1		0		0		0		0		0		0		0		0		0		0		0		0
CSTA;STF1;STFA	Cystatin-A;7 kDa protein	4	3	4	4	5	3	1	1	5	1	2	3	1	2	3	3	5	0	3	3	4	3	0.17087	5	0.052728	2	0.10585	4	0.043642	4	0.091897	4	0.30073	3		1		1	0.18835	4		0	0.13791	3	0.071218	3		1
GIG12;LTF;LF	Growth-inhibiting protein 12;Lactotransferrin precursor;73 kDa protein;similar to lactotransferrin	7	6	1	6	4	9	4	5	3	5	1	12	1	5	2	2	6	0	4	1	7	6	0.080098	6	0.27211	3		1	0.064823	4		1	0.063841	7	0.066536	4	0.1251	4	0.090558	2	0.11265	4		1	0.030607	12		1
CTSD;CPSD	Cathepsin D precursor;Protein;33 kDa protein;21 kDa protein	1	2	1	1	3	2	0	0	0	0	0	1	0	0	2	1	4	1	2	3	5	5		0	0.19054	2		1		1	0.077549	3		1		0		0		0		0		0		0		0
APOA1	Apolipoprotein A-I precursor;Apolipoprotein A1	5	0	0	0	0	7	0	0	0	0	0	1	0	0	0	0	0	0	0	0	4	7	0.061495	5		0		0		0		0	0.15945	5		0		0		0		0		0		1		0
ENO1;ENO1L1;MBPB1;MPB1	Isoform alpha-enolase of Alpha-enolase	1	0	0	0	3	1	0	0	1	0	0	3	0	0	0	0	2	0	0	0	4	1		1		0		0		0		1		0		0		0		1		0		0	0.10389	4		0
PKP1	Isoform 2 of Plakophilin-1;Isoform 1 of Plakophilin-1;similar to plakophilin 1 isoform 1a	3	1	3	0	1	4	0	1	1	0	3	5	0	0	0	0	12	0	0	3	6	1	0.07024	2		1	0.087877	2		0		1	0.11362	2		0		0		0		0		0	0.084348	3		0
C3;CPAMD1	Complement C3 precursor (Fragment)	3	0	0	0	0	6	0	0	0	0	0	1	0	0	0	0	0	0	0	0	2	5		1		0		0		0		0	0.026547	2		0		0		0		0		0		0		0
SERPINB12	SERPINB12 protein;Serpin B12	0	2	2	1	2	1	1	2	2	1	0	2	0	1	3	0	5	1	1	1	4	0		0	0.19407	2	0.27515	2		1	0.088222	2		1		1	0.024636	2		1		1		0	0.030333	2		0
PRDX1;PAGA;PAGB;TDPX2	Peroxiredoxin-1;19 kDa protein;11 kDa protein	2	0	2	0	4	2	0	3	3	2	0	5	0	0	0	0	7	1	1	2	3	1	0.19168	3		1	0.056395	3		0	0.045057	5	0.12391	3		0	0.16143	4	0.27356	4	0.1066	3		1	0.06561	5		1
ARG1	Isoform 2 of Arginase-1;Isoform 1 of Arginase-1;Uncharacterized protein ARG1	4	3	4	2	4	1	1	4	3	1	1	4	0	0	3	2	4	0	2	5	5	1	0.26137	2		1	0.11056	3		1	1.097	2	1.0561	2		0		1		1		1		1	0.064196	3		0
SEMG1;SEMG	Isoform 1 of Semenogelin-1 precursor;Isoform 2 of Semenogelin-1 precursor	1	0	1	0	0	1	9	0	0	0	1	0	0	0	0	0	3	0	1	1	2	1		0		0		1		0		0		1	0.019985	15		0		0		0		0		0		0
UBC;RPS27A;UBA80;UBCEP1;UBA52;UBCEP2;UBB;hCG_1998947	79 kDa protein;ubiquitin C;cDNA FLJ75516, highly similar to Xenopus tropicalis ubiquitin C, mRNA;44 kDa protein;44 kDa protein;44 kDa protein;39 kDa protein;UBC protein;30 kDa protein;Ubiquitin C splice variant;ubiquitin B precursor;25 kDa protein;21 kDa p	1	2	3	1	3	2	3	1	2	2	1	3	2	2	3	2	3	2	3	2	1	2		1	0.24293	3	0.18422	3		1	0.058554	4	0.15495	2	0.60692	3		1	0.63767	2	0.59815	2		1	0.40815	3	0.45331	2
DSP	Isoform DPI of Desmoplakin;Isoform DPII of Desmoplakin	25	7	31	14	19	16	2	26	9	11	23	39	0	5	10	4	49	2	3	18	32	12	0.052569	21	0.20163	4	0.056168	31	0.11566	12	0.12106	13	0.15532	10	0.052595	2	0.056529	22	0.12939	4	0.084382	7	0.08094	17	0.060069	26		0
SERPINB3;SCCA;SCCA1	Serpin B3;SCCA1b;Squamous cell carcinoma antigen 1	0	0	0	1	2	0	0	0	1	0	0	0	0	0	1	0	2	1	0	0	3	1	0.84752	2	0.13762	4	0.087867	4		1	0.086916	8		1		0	0.047358	3	0.093068	4		0		0		0		0
PKM2;PK2;PK3;PKM	Isoform M2 of Pyruvate kinase isozymes M1/M2;Isoform M1 of Pyruvate kinase isozymes M1/M2;Pyruvate kinase;Pyruvate kinase (Fragment)	1	0	1	1	0	0	0	1	0	0	0	3	0	0	0	3	2	0	0	1	1	0		1		0		1		1		0		0		0	0.10479	2		0		0		0	0.072629	3		0
ANXA1;ANX1;LPC1;RP11-71A24.1-004	Annexin A1;Annexin A1	3	0	0	0	0	4	0	0	1	0	0	3	0	0	0	0	2	0	0	0	2	3	0.16423	3		0		0		0		0		1		0		0		0		0		0	0.16391	3		0
PRDX2;NKEFB;TDPX1;hCG_172488	Peroxiredoxin-2;Uncharacterized protein PRDX2	0	2	1	0	3	0	0	0	1	1	0	2	0	0	1	0	2	0	2	2	3	1		0		1		1		0	0.077336	3		0		0		0		1		1		0		1		0
DSC3;CDHF3;DSC4	Isoform 3B of Desmocollin-3 precursor;Isoform 3A of Desmocollin-3 precursor	0	0	1	0	0	0	0	1	0	0	0	2	0	0	0	0	4	0	0	0	2	2		0		0		1		0		0		0		0		0		0		0		0		1		0
CALML5;CLSP	Calmodulin-like protein 5	4	3	2	2	6	4	2	4	4	3	4	3	2	2	1	1	3	0	1	2	4	3	0.074164	4	0.033603	4	0.058877	2	0.049059	2	0.076465	6	0.0082769	4		1	0.050753	4	0.15452	6		1	0.042542	4	0.0045858	3	0.11384	2
JUP;CTNNG;DP3	JUP protein;Junction plakoglobin	7	2	5	8	1	9	1	6	2	2	2	9	0	2	1	1	15	0	3	9	12	5	0.13378	3		1	0.12628	4	0.20227	5		0	0.081495	5		0	0.18592	3		0		1		0	0.1033	4		0
SBSN;UNQ698/PRO1343	Suprabasin	0	1	2	1	1	1	0	0	1	0	1	2	0	0	1	0	1	0	0	2	2	1		0		0	0.16736	2		0		1		0		0		0		0		0		1	0.26108	2		0
KRT78;K5B;KB40;hCG_2039607	Keratin-78;keratin 5b	4	1	7	1	2	3	0	2	2	0	4	7	0	0	2	1	5	0	2	5	8	1	0.20537	3		1	0.091195	7		1	0.35572	2	0.093766	3		0		1		0		0	0.17878	4	0.201	5		0
HSPB1;HSP27;HSP28	Heat shock protein beta-1	1	1	2	0	5	1	1	1	1	3	0	4	0	0	0	1	4	1	1	1	3	2		0		1	0.080279	2		0	0.0097374	4		1		1		1		1	0.078608	2		0	0.017393	3		0
HRNR;S100A18	Hornerin;similar to Hornerin	12	4	7	5	3	10	13	2	3	1	4	10	0	1	0	3	13	4	7	13	16	3	0.0072713	7	0.015289	4	0.084828	8	0.071637	5	0.070752	3	0.027037	10	0.019149	9		1		1		1	0.012776	3	0.04938	10		0
S100A7;PSOR1;S100A7C;S100A7A;S100A15;S100A7L1	Protein S100-A7;Protein S100-A7A	1	2	3	1	6	1	1	2	4	1	1	6	0	2	0	1	5	2	0	1	7	6		1	0.31527	2	0.061974	2		0	0.012578	8		1		1	0.097525	2	0.088418	3		0		1	0.11609	5		0
DEFA1;DEF1;DEFA2;MRS;DEFA3;DEF3	Neutrophil defensin 1 precursor;Neutrophil defensin 3 precursor	2	0	0	1	1	0	0	0	0	1	0	0	0	0	0	0	0	0	0	0	2	2	0.012789	2		0		0		1		1		0		0		0		0		0		0		0		0
KRT16;KRT16A	Keratin, type I cytoskeletal 16	11	2	8	7	5	10	1	2	3	4	6	9	0	3	7	2	17	7	1	2	12	9	0.025045	10		0	0.06702	13	0.086813	9	0.056453	4	0.037272	11		1	0.14045	2	0.44756	3	0.087292	2	0.040038	7	0.054352	10		0
DSG1;CDHF4	Desmoglein-1 precursor	7	4	5	3	6	8	1	2	2	2	5	8	0	1	11	5	15	3	3	9	11	6	0.050886	6	0.074908	3	0.07555	3	0.36598	2	0.18445	5	0.11284	5		1	0.06091	2	0.22437	2		1	0.034115	3	0.061712	7		0
DCD;AIDD;DSEP	Dermcidin precursor;Dermcidin isoform 2	4	3	3	4	3	6	5	4	3	3	2	4	3	2	8	4	4	4	3	3	4	4	0.019347	6	0.010762	2	0.021236	10	0.03897	7	0.039054	9	0.062639	13	0.0095202	5	0.01811	7	0.0059135	4	0.0091363	4		0	0.010082	3	0.014957	4
FABP5;FABP5L2	Fatty acid-binding protein, epidermal;similar to Fatty acid-binding protein, epidermal;similar to Fatty acid-binding protein, epidermal;similar to Fatty acid-binding protein, epidermal;Uncharacterized protein FABP5	2	2	1	0	3	1	1	2	3	3	1	1	0	2	0	0	3	0	1	1	1	1		1		1		1		0	0.021438	3		1		1		1	0.023395	3	0.17541	3		1		1		0
DKFZp686P03159;ANXA2;ANX2;ANX2L4;CAL1H;LPC2D;ANXA2P2;ANX2L2;ANX2P2;LPC2B	annexin A2 isoform 1;Annexin A2;Uncharacterized protein ENSP00000368744;24 kDa protein	1	2	4	2	4	3	2	2	0	2	3	7	0	0	2	0	5	0	3	3	4	5		1	0.073882	2	0.10743	4	0.1587	2	0.097827	3		1		1		0		0		0	0.23745	3	0.097715	7		0
KRT77;KRT1B	Keratin 77	2	2	5	4	5	1	1	2	1	0	5	7	1	1	12	1	0	0	2	0	9	1	0.16806	2		1	0.30299	4	0.13551	3	0.16046	5		1		0	0.033005	2		1		0	0.05712	4	0.13652	7		1
AZGP1;ZAG;ZNGP1	alpha-2-glycoprotein 1, zinc;Uncharacterized protein AZGP1 (Fragment);AZGP1 protein (Fragment)	2	3	5	2	2	3	0	4	5	1	4	7	2	5	7	2	10	3	5	5	4	4	0.0091088	2	0.041187	2	0.069874	6	0.014818	2	0.18837	3		1		0	0.11058	4	0.052646	5		1	0.031043	3	0.020029	5		1
IGKV1-5;IGKC;IGKV2-24	IGKV1-5 protein;Putative uncharacterized protein;Immunoblobulin light chain (Fragment);Putative uncharacterized protein;IGKV1-5 protein;IGKV2-24 protein;IGKC protein;IGKC protein;Putative uncharacterized protein;IGKC protein;IGKV1-5 protein;IGKC protein;IG	1	0	0	0	0	1	0	0	0	0	0	0	0	0	0	0	0	0	0	0	0	1	0.1235	7		0		1	0.010654	2		1	0.010887	8		0		1	0.10258	3		0		1	0.13534	3		0
IGHM	IGHM protein	1	0	0	0	0	1	0	0	0	0	0	0	0	0	0	0	0	0	0	0	0	1	0.039577	6		1		0	0.09893	3		1	0.029622	8		1		1	0.13098	2		0		1		0		0
GAPDH;GAPD;CDABP0047;OK/SW-cl.12	Glyceraldehyde-3-phosphate dehydrogenase;32 kDa protein;39 kDa protein;Glyceraldehyde-3-phosphate dehydrogenase;Glyceraldehyde 3-phosphate dehydrogenase;18 kDa protein	4	2	2	2	4	3	1	1	1	1	0	3	0	1	5	4	7	1	4	5	7	5	0.047389	4	0.023259	2	0.024336	2	0.059852	2	0.1009	3	0.058049	4		1		1		1		1		0	0.065093	3		0
LYZ;LZM	Lysozyme C precursor	2	3	1	2	1	2	2	2	2	2	2	5	1	2	3	4	6	3	2	2	3	1		1	0.020151	2		1	0.062499	4	0.027194	2	0.01427	3	0.045208	2	0.033351	3	0.043834	3	0.19228	2	0.021603	2	0.032638	5		1
S100A9;CAGB;CFAG;MRP14	Protein S100-A9	5	4	3	3	11	10	6	5	5	2	3	4	0	5	3	4	4	5	4	4	6	9	0.012403	6	0.029643	5	0.10944	4	0.053016	6	0.013281	15	0.010192	13	0.049827	6	0.075792	5	0.076342	4		1	0.044021	4	0.014288	6		0
CASP14	Caspase-14 precursor	2	4	4	1	5	3	0	1	1	0	4	4	0	0	4	0	4	1	1	3	4	2	0.32436	2	0.054862	3	0.021174	4		0	0.023485	4	0.048997	3		0		1		1		0	0.077797	4	0.027752	5		0
KRT17	Keratin, type I cytoskeletal 17;Radiated keratinocyte mRNA 266;42 kDa protein;48 kDa protein;48 kDa protein;Uncharacterized protein ENSP00000382160	2	0	4	2	0	1	1	0	1	1	2	4	0	1	2	0	6	1	1	0	2	1	0.035473	2		1	0.010697	9	0.044127	6		1		1		1	0.048381	2		1	0.057164	3	0.10002	4	0.048353	7		0
S100A8;CAGA;CFAG;MRP8	Protein S100-A8	4	3	4	4	4	5	2	3	3	2	3	6	0	2	3	1	4	2	2	3	2	4	0.034143	4	0.078803	2	0.18237	5	0.21658	5	0.066808	5	0.057386	5		0	0.022623	2	0.097461	2		1	0.011529	2	0.012179	6		0
PIP;GCDFP15;GPIP4	Prolactin-inducible protein precursor	3	1	1	0	1	3	1	2	4	2	2	3	2	4	5	2	7	4	3	3	5	3	0.0141	2	0.056625	2		1		0		1		1		1	0.094368	2	0.043938	4		1		0	0.36896	3		1
TGM3	Protein-glutamine gamma-glutamyltransferase E precursor	1	2	0	0	3	0	1	2	2	0	0	1	0	0	6	0	3	0	0	1	2	0		1	0.065205	2		0		0	0.25962	2		0		1		1	0.1265	2		0		0		0		0
FLG2;IFPS	Ifapsoriasin;similar to filaggrin 2	1	2	5	2	6	2	0	2	2	0	1	5	0	2	5	0	3	0	2	1	3	1		0	0.57731	2	0.153	4	15.535	3	0.13051	4		1		0	2.754	2	0.16859	2		0		1	0.066589	4		0
DSC1;hCG_25474;CDHF1	desmocollin 1 isoform Dsc1b preproprotein;Isoform 1A of Desmocollin-1 precursor;desmocollin 1 isoform Dsc1a preproprotein	1	3	5	2	2	3	0	2	2	3	5	6	0	1	4	0	10	0	3	6	4	1	0.02974	2	0.019854	3	0.018392	3	0.043048	2	0.051489	2	0.029709	2		0	0.045428	2	0.0032759	2		1	0.034593	3	0.027444	5		0
ALB;GIG20;GIG42;PRO0903;PRO1708;PRO2044;PRO2619;PRO2675;UNQ696/PRO1341	Isoform 1 of Serum albumin precursor;Uncharacterized protein ALB;Isoform 2 of Serum albumin precursor;ALB protein	16	6	2	8	6	26	7	12	11	3	4	9	0	3	2	3	9	2	4	3	17	24	0.014037	20	0.034148	7	0.024704	3	0.051797	9	0.071449	6	0.011438	34	0.056642	8	0.032703	9	0.1117	8	0.0786	3	0.022116	4	0.023843	15		1
KRT8;CYK8;KRT7;SCL	Keratin, type II cytoskeletal 8;Uncharacterized protein ENSP00000383774;Keratin, type II cytoskeletal 7;keratin 7;Uncharacterized protein ENSP00000382295	0	0	0	0	0	1	0	0	0	0	0	0	0	0	0	0	0	0	0	0	0	0	0.063813	9	0.042765	6		1	0.026983	5	0.10779	3	0.042905	11	0.16759	5	0.072941	6	0.21714	8	0.26926	2		1		1		0
HBB	Hemoglobin subunit beta;Hemoglobin (Fragment)	2	2	2	3	1	4	1	1	1	1	2	4	0	0	2	2	2	1	0	0	3	4	0.046484	10	0.018402	2	0.031389	3	0.062453	4	0.069072	3	0.045303	10	0.031443	2	0.085186	2	0.022189	2	0.037433	2	0.23428	4	0.01367	16		1
DKFZp686J11235;DKFZp686G21220;IGHA1;DKFZp686K18196;DKFZp686C02218;DKFZp686M08189;IGH@;DKFZp686L19235;LOC100126583;IGHA2;DKFZp686K04218	Putative uncharacterized protein DKFZp686J11235 (Fragment);Putative uncharacterized protein DKFZp686G21220 (Fragment);IGHA1 protein;CDNA FLJ14473 fis, clone MAMMA1001080, highly similar to Homo sapiens SNC73 protein (SNC73) mRNA;IGHA1 protein;IGHA1 protein	5	3	2	1	3	4	2	3	6	2	2	4	0	1	1	1	7	0	2	1	5	6	0.0757	5	0.12118	3	0.049983	2		1	0.030214	2	0.02991	4		1	0.030802	2	0.077481	5		1	0.042914	2	0.019465	4		0
HBA1;HBA2	Hemoglobin subunit alpha;Alpha 2 globin variant (Fragment)	1	0	0	0	0	3	1	1	1	1	0	2	0	0	0	0	0	0	0	0	2	2	0.041294	6		1		1		0	0.017526	2	0.013395	6	0.088199	2	0.036289	2	0.041207	2	0.073781	2		0	0.015314	3		1
KRT74;K6IRS4;KB37;KRT5C;KRT6IRS4	Keratin-74;keratin 6 irs4	0	0	0	1	0	0	0	0	0	0	0	0	0	0	0	0	0	0	0	0	0	0	0.011949	3		1		0		1		0		1		0		1	0.1911	3	0.18499	2		0		0		0
FUS;TLS	Fus-like protein (Fragment);Isoform Short of RNA-binding protein FUS;53 kDa protein;Fusion (Involved in t(12;16) in malignant liposarcoma) isoform a variant (Fragment);BBF2H7/FUS protein (Fragment);Uncharacterized protein FUS	2	0	1	1	0	0	1	2	3	0	0	0	0	2	1	1	2	2	5	4	0	1	0.3909	2		0		1		1		0		0		1	0.47041	2	0.77893	3		0		0		0		0
HNRPDL;JKTBP	Isoform 1 of Heterogeneous nuclear ribonucleoprotein D-like;Isoform 2 of Heterogeneous nuclear ribonucleoprotein D-like;Isoform 3 of Heterogeneous nuclear ribonucleoprotein D-like	0	0	0	1	0	0	1	0	1	0	0	0	2	0	1	0	1	0	3	2	0	0		0		0		0		1		0		0	0.50693	3		1	1.2942	2		0		0		0	0.39735	5
SFPQ;PSF	Isoform Long of Splicing factor, proline- and glutamine-rich;Isoform Short of Splicing factor, proline- and glutamine-rich	5	3	4	5	3	2	10	6	4	2	0	0	15	11	7	5	4	4	15	13	0	4	0.7494	6	0.67507	4	0.69776	4	2.0732	5	1.0085	3	0.59858	2	2.5152	12	0.40222	9	1.2548	6	1.3035	3		0		0	0.57881	19
NONO;NRB54	Non-POU domain-containing octamer-binding protein;Protein;30 kDa protein	1	1	2	1	0	0	5	3	2	1	0	0	7	4	7	2	1	1	14	11	0	1		0		1		1		1		0		0	2.4038	6	0.40919	5	1.1815	2		1		0		0	0.5835	10
SUB1;PC4;RPO2TC1	Activated RNA polymerase II transcriptional coactivator p15;activated RNA polymerase II transcription cofactor 4-like	4	3	4	4	3	3	4	2	2	1	5	3	3	2	6	5	5	4	2	3	1	3	2.6042	5	0.41729	3	4.7386	13	0.77759	8	0.71274	3	1.0533	3	0.16597	4	3.2468	2	0.21576	2		1	2.1458	6	2.0967	4	0.34451	4
CDCA7L;HR1;JPO2;R1	Isoform 1 of Cell division cycle-associated 7-like protein;Isoform 2 of Cell division cycle-associated 7-like protein;cDNA FLJ76447, highly similar to Homo sapiens cell division cycle associated 7-like (CDCA7L), mRNA	0	2	1	1	2	0	0	0	0	0	0	0	0	0	2	2	1	3	2	2	1	2		0	1.7052	2		1		1	2.5363	2		0		0		0		0		0		0		0		0
ELAVL1;HUR	ELAV-like protein 1	1	3	0	0	1	0	1	2	2	0	0	0	14	15	0	0	0	0	3	2	0	0		1	3.9798	3		0		0		1		0		1	0.83198	2	1.6108	2		0		0		0	0.15344	31
HNRNPM;HNRPM;NAGR1	Isoform 1 of Heterogeneous nuclear ribonucleoprotein M;Isoform 2 of Heterogeneous nuclear ribonucleoprotein M	8	4	0	0	2	0	6	4	3	0	0	0	10	9	11	7	9	8	6	9	0	2	1.4642	8	0.70949	4		0		0	0.89383	2		0	1.3795	6	0.41123	4	0.52823	3		0		0		0	0.3991	10
DDX5;G17P1;HELR;HLR1	Probable ATP-dependent RNA helicase DDX5	3	3	0	0	1	0	1	0	0	0	0	0	1	0	7	9	8	7	10	9	0	1	1.4238	5	1.2481	7		0		0	0.94699	3		1	1.6637	2		0		0		0		0		0		1
HNRNPAB;ABBP1;HNRPAB	Isoform 3 of Heterogeneous nuclear ribonucleoprotein A/B;Isoform 2 of Heterogeneous nuclear ribonucleoprotein A/B;36 kDa protein;Isoform 4 of Heterogeneous nuclear ribonucleoprotein A/B;Isoform 1 of Heterogeneous nuclear ribonucleoprotein A/B	2	1	3	4	0	0	2	1	2	1	0	0	1	1	2	2	2	3	2	2	0	0	1.82	2		1	1.8166	2	0.80519	4		0		0	0.39405	2		1	0.30322	2		1		0		0		1
HNRNPA3;HNRPA3	Isoform 1 of Heterogeneous nuclear ribonucleoprotein A3;Isoform 2 of Heterogeneous nuclear ribonucleoprotein A3;37 kDa protein;Uncharacterized protein ENSP00000375307;Uncharacterized protein ENSP00000373202	3	3	0	0	2	1	0	0	0	0	0	0	3	1	12	7	2	4	6	4	1	2	2.0185	3	0.82622	4		0		0	0.92448	2		1		0		0		0		0		0		0	0.30265	4
ASH2L;ASH2L1	Isoform 1 of Set1/Ash2 histone methyltransferase complex subunit ASH2;Isoform 3 of Set1/Ash2 histone methyltransferase complex subunit ASH2;Isoform 2 of Set1/Ash2 histone methyltransferase complex subunit ASH2	0	0	0	0	0	0	0	1	4	4	0	0	2	0	2	3	2	5	0	2	0	0		0		0		0		0		0		0		0		1	0.88473	6	0.94903	5		0		0	0.16098	2
HS2ST1;HS2ST;KIAA0448	Isoform 1 of Heparan sulfate 2-O-sulfotransferase 1;Isoform 2 of Heparan sulfate 2-O-sulfotransferase 1;Isoform 3 of Heparan sulfate 2-O-sulfotransferase 1	0	0	0	0	0	0	1	1	1	1	0	0	0	1	4	4	3	3	3	2	0	0		0		0		0		0		0		0		1		1		1		1		0		0		0
KHDRBS1;SAM68;KHDRBS2;SLM1	Isoform 1 of KH domain-containing, RNA-binding, signal transduction-associated protein 1;46 kDa protein;Isoform 2 of KH domain-containing, RNA-binding, signal transduction-associated protein 1;KH domain-containing, RNA-binding, signal transduction-associat	0	0	0	0	0	0	0	0	0	0	0	0	0	0	2	2	1	2	1	2	0	0		0		0		0		0		0		0		0		0		0		0		0		0		0
HNRNPA2B1;HNRPA2B1	Isoform B1 of Heterogeneous nuclear ribonucleoproteins A2/B1;cDNA FLJ75945, highly similar to Homo sapiens heterogeneous nuclear ribonucleoprotein A2/B1 (HNRPA2B1), transcript variant B1, mRNA;Isoform A2 of Heterogeneous nuclear ribonucleoproteins A2/B1;HN	6	7	2	5	0	0	3	2	2	2	0	5	5	4	14	15	8	12	17	13	0	4	3.6754	7	0.92113	8	2.377	2	3.1854	6		0		0	1.2455	4	1.1391	3	3.8886	3	5.3025	3		0	15.953	6	0.353	8
RBM15;OTT	Isoform 1 of Putative RNA-binding protein 15;Isoform 3 of Putative RNA-binding protein 15;Isoform 2 of Putative RNA-binding protein 15	0	0	0	0	0	0	0	0	0	0	0	0	0	0	2	1	0	4	3	2	0	0		0		0		0		0		0		0		0		0		0		0		0		0		0
SFRS9;SRP30C	Splicing factor, arginine/serine-rich 9;14 kDa protein	0	0	0	0	0	0	0	0	0	0	0	0	0	0	3	4	4	2	10	9	0	0		0		0		0		0		0		0		0		0		0		0		0		0		0
SLTM;MET	Isoform 1 of SAFB-like transcription modulator;modulator of estrogen induced transcription isoform b;cDNA FLJ78261;70 kDa protein	1	0	0	0	0	0	0	0	0	0	0	0	1	0	8	14	6	11	18	12	1	0		1		0		0		0		0		0		0		0		0		0		0		0		1
RBM12B	RNA binding motif protein 12B;RNA-binding region RNP-1 (RNA recognition motif) domain containing protein	2	1	0	0	0	0	0	0	0	0	0	0	0	0	5	7	3	6	6	8	0	0	8.8791	2		1		0		0		0		0		0		0		0		0		0		0		0
SYNCRIP;HNRPQ;NSAP1	Isoform 1 of Heterogeneous nuclear ribonucleoprotein Q;Isoform 2 of Heterogeneous nuclear ribonucleoprotein Q;Isoform 3 of Heterogeneous nuclear ribonucleoprotein Q;Isoform 4 of Heterogeneous nuclear ribonucleoprotein Q;Isoform 5 of Heterogeneous nuclear r	0	0	0	0	0	0	0	0	0	0	0	0	0	0	2	4	2	2	3	4	0	0		0		0		0		0		0		0		0		0		0		0		0		0		0
SFRS10;TRA2B	38 kDa protein;Splicing factor, arginine/serine-rich 10 (Transformer 2 homolog, Drosophila) variant;Isoform 1 of Splicing factor, arginine/serine-rich 10;CDNA FLJ40872 fis, clone TUTER2000283, highly similar to Homo sapiens transformer-2-beta (SFRS10) gene	0	0	0	0	0	0	0	0	0	0	0	0	0	0	3	3	3	1	5	5	0	0		0		0		0		0		0		0		0		0		0		0		0		0		0
NAIF1;C9orf90	Isoform 1 of Uncharacterized protein C9orf90;Isoform 2 of Uncharacterized protein C9orf90	1	2	1	0	2	2	3	0	0	0	2	2	0	0	4	3	3	3	3	2	0	2		0	0.98461	2		1		0	2.7167	2	0.6687	2	1.3242	3		0		0		0	0.8503	2	0.98163	2		0
YTHDC1;KIAA1966;YT521	Isoform 1 of YTH domain-containing protein 1;Isoform 2 of YTH domain-containing protein 1	0	0	0	0	0	0	0	0	0	0	0	0	0	0	8	6	4	5	6	3	0	0		0		0		0		0		0		0		0		0		0		0		0		0		0
KHDRBS3;SALP;SLM2	Isoform 1 of KH domain-containing, RNA-binding, signal transduction-associated protein 3;Isoform 2 of KH domain-containing, RNA-binding, signal transduction-associated protein 3;31 kDa protein	0	0	0	0	0	0	0	0	0	0	0	0	0	0	1	1	1	0	1	3	0	0		0		0		0		0		0		0		0		0		0		0		0		0		0
ARID3A;DRIL1;DRIL3;DRX;E2FBP1	AT-rich interactive domain-containing protein 3A;65 kDa protein	1	0	10	12	0	0	0	0	0	0	0	0	0	0	0	0	0	0	2	2	0	0		1		0	0.94459	19	1.3527	20		0		0		0		0		0		0		0		0		0
IKZF2;HELIOS;ZNFN1A2	60 kDa protein;Isoform 1 of Zinc finger protein Helios;Isoform 2 of Zinc finger protein Helios;Helios del(Ex5)v isoform;Helios del(Ex6)v isoform	0	0	0	0	2	1	0	0	0	0	0	0	0	0	0	0	1	0	3	3	1	2		0		0		0		0	0.4171	2		1		0		0		0		0		0		0		0
HNRNPK;HNRPK;RP11-575L7.1-001;RP11-575L7.1-006	Isoform 2 of Heterogeneous nuclear ribonucleoprotein K;Isoform 1 of Heterogeneous nuclear ribonucleoprotein K;Isoform 3 of Heterogeneous nuclear ribonucleoprotein K;Heterogeneous nuclear ribonucleoprotein K;Heterogeneous nuclear ribonucleoprotein K	3	6	0	0	15	13	2	0	1	0	0	0	9	3	1	2	1	0	1	2	1	1	3.6682	3	0.49239	6		0		0	0.23231	27	4.3028	18	2.1451	2		0		1		0		0		0	0.13203	10
NOL10	Isoform 1 of Nucleolar protein 10;Isoform 2 of Nucleolar protein 10	0	0	0	0	0	0	0	0	0	0	0	0	0	0	1	1	1	0	0	2	0	0		0		0		0		0		0		0		0		0		0		0		0		0		0
FUSIP1;FUSIP2;TASR;RP11-4M23.6-005;RP11-4M23.6-014	Isoform 2 of FUS-interacting serine-arginine-rich protein 1;similar to FUS-interacting serine-arginine-rich protein 1 (TLS-associated protein with Ser-Arg repeats) (TLS-associated protein with SR repeats) (TASR) (TLS-associated serine-arginine protein) (TL	0	0	0	0	0	0	0	0	0	0	0	0	0	0	4	6	3	7	5	3	0	0		0		0		0		0		0		0		0		0		0		0		0		0		0
NCOA5;KIAA1637	Nuclear receptor coactivator 5	1	0	0	0	0	0	0	0	0	0	0	0	0	0	0	0	0	0	1	1	0	0		1		0		0		0		0		0		0		0		0		0		0		0		0
DHX9;DDX9;LKP;NDH2	ATP-dependent RNA helicase A	0	0	0	0	0	0	0	0	0	0	0	0	2	0	2	6	2	4	4	3	0	0		0		0		0		0		0		0		0		0		0		0		0		0	0.5109	2
SSBP1;SSBP	Single-stranded DNA-binding protein, mitochondrial precursor	1	0	0	0	0	0	2	2	0	0	0	0	1	0	3	3	2	3	2	2	0	0		1		0		0		0		0		0	0.87273	2	1.4903	2		0		0		0		0		1
ZNF326	Isoform 1 of Zinc finger protein 326;Uncharacterized protein ZNF326;56 kDa protein;43 kDa protein	1	1	0	0	0	0	0	0	0	0	0	0	0	0	3	2	3	3	5	6	1	0		1		0		0		0		0		0		0		0		0		0		0		0		0
	THO complex 4	0	0	0	0	0	0	0	0	0	0	0	0	0	0	1	1	1	1	1	1	0	0		0		0		0		0		0		0		0		0		0		0		0		0		0
RPS19	40S ribosomal protein S19;similar to ribosomal protein S19	0	0	0	0	0	0	0	2	2	0	0	0	0	0	7	6	6	9	7	5	0	0		0		0		0		0		0		0		0	0.64384	2	0.6959	2		0		0		0		0
ILF3;DRBF;MPHOSPH4;NF90	Isoform 4 of Interleukin enhancer-binding factor 3;Isoform 1 of Interleukin enhancer-binding factor 3;Isoform 3 of Interleukin enhancer-binding factor 3;Isoform 6 of Interleukin enhancer-binding factor 3;Isoform 2 of Interleukin enhancer-binding factor 3;I	0	1	0	0	0	0	0	0	0	0	0	0	3	1	4	4	3	5	4	3	0	1		0		1		0		0		0		0		0		0		0		0		0		0	0.62861	3
TAF9B;TAF9L	Transcription initiation factor TFIID subunit 9B	0	2	2	2	1	0	1	0	2	1	6	4	0	0	1	0	0	1	2	2	0	1		0	1.1669	2	1.2391	2	0.81884	2		1		0		1		0	0.86767	3		1	0.98986	7	1.2151	5		0
HIST2H2AB	Histone H2A type 2-B	1	1	0	0	1	0	0	1	0	1	0	0	1	1	1	0	1	2	2	1	0	1		1		1		0		0		1		0		0		1		0		1		0		0		1
HIST2H3PS2;RP5-998N21.6-001	Histone cluster 2, H3, pseudogene 2	0	1	1	1	0	0	0	0	0	0	0	0	0	0	1	1	1	1	1	1	0	0		0		1		1		1		0		0		0		0		0		0		0		0		0
C1orf77;HT031;PP7704;RP1-178F15.2-002	Isoform 2 of Uncharacterized protein C1orf77;Isoform 1 of Uncharacterized protein C1orf77;Chromosome 1 open reading frame 77;24 kDa protein	0	0	0	0	0	0	0	0	0	0	0	0	0	0	2	1	2	3	4	3	0	0		0		0		0		0		0		0		0		0		0		0		0		0		0
TAF5;TAF2D	Isoform Long of Transcription initiation factor TFIID subunit 5;Isoform Short of Transcription initiation factor TFIID subunit 5	7	8	5	9	9	7	12	8	3	6	20	18	4	2	17	13	13	24	9	10	2	4	1.0534	7	1.1876	7	1.5477	5	0.96393	11	1.1451	9	1.0658	6	1.1813	14	1.4032	8	1.0579	3	1.1344	6	1.1474	23	1.4029	21	1.5469	5
HNRNPR;HNRPR;RP5-1057J7.2-002;DKFZp686A13234	Heterogeneous nuclear ribonucleoprotein R;heterogeneous nuclear ribonucleoprotein R isoform 1;Heterogeneous nuclear ribonucleoprotein-R2;heterogeneous nuclear ribonucleoprotein R isoform 3	2	3	0	0	0	0	1	0	0	0	0	0	3	0	8	7	5	6	6	5	0	0	2.7843	3	0.67892	3		0	0.8404	2		0		0	0.8869	2		0		0		0		0		0	0.2493	5
CHRAC1;CHRAC15	Chromatin accessibility complex protein 1;6 kDa protein	4	3	2	1	2	0	1	0	0	1	1	1	1	1	4	2	2	2	2	2	1	3	1.2584	4	1.0454	3	0.7989	2		1	1.1173	2		0		1		0		0		1		1		1		1
SAFB2;KIAA0138	Scaffold attachment factor B2;Uncharacterized protein SAFB2	2	0	0	0	0	0	0	0	0	0	0	0	0	0	14	13	11	16	15	14	0	0	7.4695	2		0		0		0		0		0		0		0		0		0		0		0		0
THOC4;ALY;BEF	THO complex subunit 4;Uncharacterized protein ENSP00000383553 (Fragment)	5	3	1	0	4	1	3	3	2	1	0	1	5	3	8	5	7	8	6	7	0	2	1.0223	8	1.5508	5	0.7413	3		0	1.0386	6	1.1577	2	0.70702	8	1.1257	6	0.92506	6	1.0686	2		1		1	0.28139	11
TAF7;TAF2F;TAFII55	Transcription initiation factor TFIID subunit 7	1	1	6	8	2	0	0	0	0	0	13	10	0	0	7	6	6	9	4	4	1	0		1		1	1.2446	9	0.78637	9	1.1799	2		0		0		0		0		0	1.1408	17	1.2812	11		0
C1orf131;RP4-609B14.1-005;RP4-609B14.1-003;hCG_14915	Isoform 1 of Uncharacterized protein C1orf131;Isoform 2 of Uncharacterized protein C1orf131;Isoform 3 of Uncharacterized protein C1orf131;Chromosome 1 open reading frame 131;Chromosome 1 open reading frame 131	0	1	0	0	0	0	2	6	5	4	0	0	1	3	5	3	3	6	2	4	0	0		0		1		0		0		0		0	0.9497	2	1.0602	6	1.1058	6	0.87635	4		0		0		1
TCEB2	elongin B isoform b;Transcription elongation factor B polypeptide 2	1	0	0	0	0	0	0	0	0	0	0	0	0	0	3	2	2	3	4	2	0	0		1		0		0		0		0		0		0		0		0		0		0		0		0
NGDN;C14orf120	Isoform 1 of Neuroguidin;Isoform 2 of Neuroguidin;Uncharacterized protein NGDN (Fragment)	0	0	0	0	0	0	0	0	0	0	0	0	0	0	3	2	1	2	2	2	0	0		0		0		0		0		0		0		0		0		0		0		0		0		0
TAF10;TAF2A;TAF2H;TAFII30	Transcription initiation factor TFIID subunit 10	5	3	3	3	4	2	4	4	4	4	3	3	5	4	4	2	3	5	3	3	0	1	0.70581	5	0.8455	4	1.2103	4	0.74212	4	0.98046	5	0.70174	3	1.0266	8	1.2404	8	0.98523	8	0.92574	5	0.90982	4	1.0967	4	1.3438	7
RPS25	40S ribosomal protein S25;Uncharacterized protein ENSP00000352086;Uncharacterized protein ENSP00000375452 (Fragment)	0	1	1	1	1	0	2	3	2	3	1	1	2	3	1	2	2	2	1	2	0	0		0		1		1		1		1		0	0.88101	2	0.82577	3	0.8201	2	0.8173	3		1		1	0.8259	2
HADHA;HADH	Trifunctional enzyme subunit alpha, mitochondrial precursor	6	4	0	0	0	0	0	1	1	0	0	0	0	0	35	27	25	31	24	20	0	7	0.99294	6	1.166	4		0		0		0		0		0		1		1		0		0		0		0
TAF2;CIF150;TAF2B	Transcription initiation factor TFIID subunit 2	2	8	4	7	8	3	6	3	2	2	14	12	1	0	17	11	9	12	5	5	1	1	0.91112	2	1.1461	8	1.3211	4	0.79053	8	1.0782	8	1.0419	3	1.1506	6	1.1603	3	1.0133	2	0.92829	2	1.0363	15	1.233	13		1
RPL22L1	Ribosomal protein L22-like 1	0	0	0	0	0	0	0	0	0	0	0	0	0	0	2	2	2	3	3	3	0	0		0		0		0		0		0		0		0		0		0		0		0		0		0
FAM32A;CGI-144	Protein FAM32A	2	3	0	0	2	1	2	2	5	1	1	1	1	1	5	1	5	5	5	4	0	1	0.90103	2	1.123	3		0		0	0.77358	2		1	0.82229	3	0.75911	2	0.94036	6		1		1		1		1
SFRS7	Isoform 1 of Splicing factor, arginine/serine-rich 7;Isoform 2 of Splicing factor, arginine/serine-rich 7;Isoform 3 of Splicing factor, arginine/serine-rich 7;CDNA FLJ34106 fis, clone FCBBF3008073, highly similar to SPLICING FACTOR, ARGININE/SERINE-RICH 7	1	1	0	0	1	0	0	0	0	0	0	0	1	0	1	1	0	1	1	2	0	0		1		1		0		0		1		0		0		0		0		0		0		0		1
HIRA;DGCR1;HIR;TUPLE1	Isoform Long of Protein HIRA;Isoform Short of Protein HIRA	1	1	12	12	0	0	1	0	0	0	1	1	0	0	8	7	4	11	6	7	0	0		1		1	0.8385	14	1.3281	14		0		0		1		0		0		0		1		1		0
PNN;DRS;MEMA	cDNA FLJ75071, highly similar to Homo sapiens pinin, desmosome associated protein (PNN), mRNA;Isoform 1 of Pinin;Isoform 2 of Pinin	0	1	0	0	0	0	0	0	0	0	0	0	0	0	1	1	2	2	0	2	0	0		0		1		0		0		0		0		0		0		0		0		0		0		0
HMGB1;HMG1;RP11-550P23.1-002;RP11-550P23.1-003;HMG1L10	High mobility group protein B1;High-mobility group box 1;19 kDa protein;High-mobility group box 1;18 kDa protein;High mobility group protein 1-like 10;Similar to High mobility group protein B1;High mobility group protein HMG1;similar to High mobility group	7	8	1	2	5	3	1	2	1	1	2	1	1	1	3	1	3	5	0	2	1	5	0.86823	10	1.3485	11		1	1.1062	3	2.2579	6	0.35421	4	0.74439	2	0.52907	2		1		1	0.64216	2		1		1
TAOK3;DPK;JIK;KDS;MAP3K18	Serine/threonine-protein kinase TAO3;86 kDa protein;53 kDa protein	4	6	0	0	2	0	0	0	0	0	0	0	1	0	14	9	6	18	9	8	0	2	0.90323	4	0.79513	6		0		0	0.52219	2		0		0		0		0		0		0		0		1
NUMA1;NUMA;NUMA1 variant protein;hCG_2017131	Isoform 1 of Nuclear mitotic apparatus protein 1;NUMA1 variant protein;Isoform 2 of Nuclear mitotic apparatus protein 1;NUMA1 protein	0	0	0	0	0	1	1	2	1	1	1	0	0	1	3	4	2	4	2	2	0	1		0		0		0		0		0		1		1	1.1937	2		1		1		1		0		0
TAF12;TAF15;TAF2J;TAFII20	Isoform TAFII20 of Transcription initiation factor TFIID subunit 12;Isoform TAFII15 of Transcription initiation factor TFIID subunit 12	2	2	3	4	2	1	3	3	3	2	3	3	3	2	4	1	2	3	1	2	0	1	1.0365	2	1.1468	2	1.3441	3	0.79965	6	1.0591	2		1	1.0315	5	1.1291	4	1.0858	3	0.97386	2	1.1015	4	1.3235	4	1.2109	3
KLHL7;hCG_1788751;tcag7.1031	Kelch-like protein 7;CDNA FLJ31828 fis, clone NT2RP6000109, weakly similar to RING CANAL PROTEIN	0	0	0	0	0	0	1	0	1	1	0	0	0	0	11	11	9	12	8	6	0	0		0		0		0		0		0		0		1		0		1		1		0		0		0
CBX5;HP1A	Chromobox protein homolog 5	2	3	0	0	0	0	0	0	0	0	0	0	0	0	1	0	0	2	3	2	0	1	1.2408	2	0.99281	3		0		0		0		0		0		0		0		0		0		0		0
TAF8;TAFII43;TBN	Protein TBN;CDNA FLJ32821 fis, clone TESTI2003005, highly similar to Mus musculus taube nuss mRNA	2	2	5	7	5	4	7	6	8	4	9	7	6	5	8	4	4	6	3	3	1	1	0.92579	2	0.92095	2	1.1944	9	0.79856	10	0.8822	6	0.8997	4	1.0413	9	1.1284	8	0.8456	10	0.93745	4	0.99235	13	1.2108	9	1.1589	7
CMAS	Isoform 1 of N-acylneuraminate cytidylyltransferase;Isoform 2 of N-acylneuraminate cytidylyltransferase	5	4	0	0	0	1	0	0	0	0	0	0	0	0	11	7	3	11	7	7	0	0	1.1699	5	1.0228	4		0		0		0		1		0		0		0		0		0		0		0
HMBOX1	Isoform 1 of Homeobox-containing protein 1;Isoform 3 of Homeobox-containing protein 1;Isoform 2 of Homeobox-containing protein 1;Homeobox containing 1 transcript variant b	0	0	0	0	0	0	0	0	0	0	0	0	0	0	0	0	3	2	3	2	0	0		0		0		0		0		0		0		0		0		0		0		0		0		0
CSNK1A1	Casein kinase I isoform alpha;Putative uncharacterized protein;casein kinase 1, alpha 1 isoform 1	0	0	0	0	0	0	0	0	0	0	0	0	0	0	4	5	6	4	2	3	0	0		0		0		0		0		0		0		0		0		0		0		0		0		0
POU3F2;BRN2;OCT7;OTF7	Isoform N-OCT 3 of POU domain, class 3, transcription factor 2;Isoform N-OCT 5A of POU domain, class 3, transcription factor 2;Isoform N-OCT 5B of POU domain, class 3, transcription factor 2	0	0	1	1	0	0	1	2	0	0	0	0	0	0	0	0	1	0	2	4	0	0		0		0		1		1		0		0		1	1.4277	3		0		0		0		0		0
CHD7;KIAA1416	Isoform 1 of Chromodomain-helicase-DNA-binding protein 7	3	1	24	25	1	0	0	0	0	0	0	0	0	0	0	0	0	0	1	2	0	0	1.0039	3	1.0959	2	0.77211	30	1.2986	32		1		0		0		0		0		0		0		0		0
RPS17	Uncharacterized protein ENSP00000375215;40S ribosomal protein S17;16 kDa protein;Uncharacterized protein ENSP00000352682;11 kDa protein	0	0	0	0	0	0	0	0	0	0	0	0	0	0	4	3	3	3	1	2	0	0		0		0		0		0		0		0		0		0		0		0		0		0		0
SEC62;TLOC1	Translocation protein SEC62	0	0	0	0	0	0	0	0	0	0	0	0	0	0	7	2	4	7	6	7	0	0		0		0		0		0		0		0		0		0		0		0		0		0		0
NUSAP1;ANKT;BM-037;PRO0310	Isoform 4 of Nucleolar and spindle-associated protein 1;Isoform 2 of Nucleolar and spindle-associated protein 1;Isoform 3 of Nucleolar and spindle-associated protein 1;Isoform 1 of Nucleolar and spindle-associated protein 1;Isoform 5 of Nucleolar and spind	1	1	0	0	0	0	4	4	2	1	0	0	3	3	4	6	4	7	4	2	0	0		1		1		0		0		0		0	0.78381	4	1.275	4	1.0765	2		1		0		0	0.62622	3
RRP1;D21S2056E;NNP1;NOP52;RRP1A	RRP1-like protein	3	1	0	0	1	1	0	0	0	0	0	0	0	0	3	2	1	2	4	2	0	0	0.97431	3		1		0		0		1		1		0		0		0		0		0		0		0
TCEB1	Transcription elongation factor B polypeptide 1;12 kDa protein;12 kDa protein;11 kDa protein;similar to transcription elongation factor B (SIII), polypeptide 1;9 kDa protein	0	0	0	0	0	0	0	0	0	0	0	0	0	0	1	1	2	2	0	2	0	0		0		0		0		0		0		0		0		0		0		0		0		0		0
ZNF828;C13orf8;KIAA1802	Zinc finger protein KIAA1802	0	0	0	0	0	0	0	0	0	0	0	0	0	0	1	1	0	0	2	3	0	0		0		0		0		0		0		0		0		0		0		0		0		0		0
H2AFZ;H2AZ;H2AFV;H2AV;hCG_19242	Histone H2A.Z;Histone H2AV;Histone H2A;H2A histone family, member V isoform 2;H2A histone family, member V isoform 3;H2A histone family, member V isoform 5	3	3	1	1	3	2	2	2	2	2	0	0	1	2	3	2	3	3	1	3	1	2	0.77238	4	0.85401	5		1		1	0.96066	7	0.71608	4	0.8833	3	0.88158	2	0.89577	4	0.72106	2		0		0		1
KIF23;KNSL5;MKLP1	Uncharacterized protein KIF23 (Fragment);Isoform 1 of Kinesin-like protein KIF23;Isoform 2 of Kinesin-like protein KIF23	0	0	0	0	0	0	0	0	0	0	0	0	0	0	1	2	1	1	2	2	0	0		0		0		0		0		0		0		0		0		0		0		0		0		0
TWISTNB	DNA-directed RNA polymerase I subunit RPA43	0	0	0	0	0	0	0	0	0	0	0	0	0	0	2	2	2	1	2	2	0	0		0		0		0		0		0		0		0		0		0		0		0		0		0
MAP4	128 kDa protein;Isoform 1 of Microtubule-associated protein 4;Microtubule-associated protein 4 isoform 1 variant (Fragment);Isoform 2 of Microtubule-associated protein 4;microtubule-associated protein 4 isoform 2;Microtubule-associated protein (Fragment);7	0	1	0	0	0	0	0	0	0	0	0	0	0	0	3	6	9	10	3	3	0	0		0		1		0		0		0		0		0		0		0		0		0		0		0
AURKB;AIK2;AIM1;ARK2;STK12	39 kDa protein;Serine/threonine-protein kinase 12	0	0	0	0	0	0	0	0	0	0	0	0	0	0	0	2	2	1	0	2	0	0		0		0		0		0		0		0		0		0		0		0		0		0		0
SPTY2D1	SPT2, Suppressor of Ty, domain containing 1;SPTY2D1 protein	0	0	0	0	0	0	0	0	0	0	0	0	0	0	4	3	4	6	2	3	0	0		0		0		0		0		0		0		0		0		0		0		0		0		0
TAF9;TAF2G;TAFII31	Transcription initiation factor TFIID subunit 9	1	2	3	5	2	0	2	3	4	0	6	4	2	3	3	3	2	2	1	2	0	1	1.1363	3	1.2424	4	1.3064	7	0.81842	12	1.0671	7	0.89673	2	1.0152	7	1.0662	12	0.86369	9	0.86888	3	1.0317	12	1.3179	8	1.4265	6
RPL23	60S ribosomal protein L23;Similar to ribosomal protein L23;13 kDa protein;10 kDa protein;RPL23 protein	0	1	0	0	1	1	1	0	0	2	0	0	1	0	4	4	3	3	2	2	1	0		0		1		0		0		1		1		1		0		0	0.65035	2		0		0		1
LYAR;PNAS-5	Cell growth-regulating nucleolar protein	0	0	0	0	0	0	1	0	1	4	0	0	0	2	2	1	2	3	3	3	0	0		0		0		0		0		0		0		1		0		1	1.1927	6		0		0		0
RFC1;RFC140	Isoform 1 of Replication factor C subunit 1;Isoform 2 of Replication factor C subunit 1;Uncharacterized protein RFC1	0	3	2	5	8	1	2	1	0	4	10	7	4	0	1	1	1	0	1	2	1	3		0	0.91619	3	1.9138	2	0.73157	5	1.2363	10		1	1.1176	2		1		0	0.62475	4	1.1349	10	1.0257	7	0.83932	4
GZMA;CTLA3;HFSP	Granzyme A precursor (Fragment)	0	0	0	0	0	0	0	0	0	0	0	0	0	0	5	6	8	11	2	4	0	0		0		0		0		0		0		0		0		0		0		0		0		0		0
RPL38	60S ribosomal protein L38;8 kDa protein	1	1	1	2	3	1	2	2	2	2	1	1	2	2	2	1	3	4	2	2	1	1		1		1		1	1.4647	2	0.87095	3		1	0.94779	2	0.96745	2	1.1064	2	0.90984	2		1		1	1.0744	2
MEN1;SCG2	Isoform 2 of Menin;Isoform 1 of Menin;Isoform 3 of Menin;61 kDa protein;Menin 1243del1 variant	4	4	4	7	1	0	2	1	1	1	1	1	0	0	5	3	4	4	6	4	0	0	1.2169	4	1.3673	4	0.63179	4	0.83402	7		1		0	1.064	2		1		1		1		1		1		0
RPS27;MPS1;LOC392748;tcag7.1276;RPS27L	Uncharacterized protein ENSP00000375179;40S ribosomal protein S27;Similar to ribosomal protein S27;40S ribosomal protein S27-like protein;Ribosomal protein S27	0	0	0	0	0	0	0	0	0	0	0	0	0	0	1	1	2	3	2	2	0	0		0		0		0		0		0		0		0		0		0		0		0		0		0
H2AFY;MACROH2A1	Isoform 2 of Core histone macro-H2A.1;H2A histone family, member Y isoform 2;Isoform 1 of Core histone macro-H2A.1	2	1	0	0	1	0	2	0	0	0	0	0	0	0	6	3	3	6	3	3	1	0	1.1763	2		1		0		0		1		0	1.249	2		0		0		0		0		0		0
POLR1D	DNA-directed RNA polymerases I and III subunit RPAC2	2	1	1	1	1	0	0	0	0	0	0	0	0	0	3	4	2	2	3	3	0	3	1.5742	2		1		1		1		1		0		0		0		0		0		0		0		0
RFC4	Replication factor C subunit 4;21 kDa protein	6	5	0	0	5	3	9	8	9	7	0	0	13	13	8	6	4	7	5	6	0	3	1.3185	6	0.79834	5		0		0	0.88115	5	0.77478	3	0.88758	11	0.51739	11	0.85129	10	0.62116	7		0		0	0.76603	14
HMG2L1;HMGBCG	High mobility group protein 2-like 1;high-mobility group protein 2-like 1 isoform a	0	0	1	0	0	0	0	0	0	0	0	0	0	0	5	4	4	4	6	4	0	0		0		0		0		0		0		0		0		0		0		0		0		0		0
POGZ;KIAA0461;Nbla00003	Isoform 1 of Pogo transposable element with ZNF domain;Isoform 3 of Pogo transposable element with ZNF domain;Isoform 2 of Pogo transposable element with ZNF domain;Pogo transposable element with ZNF domain	0	0	0	0	0	0	0	0	0	0	0	0	0	0	0	0	0	0	1	3	0	0		0		0		0		0		0		0		0		0		0		0		0		0		0
NOL6	Isoform 1 of Nucleolar protein 6;Isoform 4 of Nucleolar protein 6;Isoform 2 of Nucleolar protein 6;Isoform 3 of Nucleolar protein 6	0	0	0	0	0	0	0	0	0	0	0	0	0	0	12	13	8	14	7	7	0	0		0		0		0		0		0		0		0		0		0		0		0		0		0
RPL11;RP11-223J15.3-005;RP11-223J15.3-004	Isoform 1 of 60S ribosomal protein L11;Isoform 2 of 60S ribosomal protein L11;Ribosomal protein L11;Ribosomal protein L11	0	0	0	0	0	0	1	0	1	0	0	0	1	0	3	2	3	2	2	3	0	0		0		0		0		0		0		0		1		0		1		0		0		0		1
RBMX2;CGI-79	Uncharacterized protein RBMX2 (Fragment);RNA-binding motif protein, X-linked 2	2	0	0	0	1	0	0	0	0	0	1	0	0	0	4	2	4	5	3	4	0	0		1		0		0		0		1		0		0		0		0		0		1		0		0
PPIB;CYPB	peptidylprolyl isomerase B precursor;20 kDa protein	0	0	0	0	0	0	0	0	0	0	0	0	0	0	4	7	6	6	2	4	0	0		0		0		0		0		0		0		0		0		0		0		0		0		0
PINX1;LPTL;LPTS	Isoform 1 of Pin2-interacting protein X1;16 kDa protein	3	0	0	0	0	0	2	4	1	2	0	0	3	1	6	2	2	4	3	4	0	0	0.69145	3		0		0		0		0		0	0.57601	2	0.79088	4		1	0.83287	2		0		0	0.65943	3
ZNF512B;KIAA1196	Zinc finger protein 512B	4	4	0	0	1	0	6	7	4	12	0	0	7	5	2	2	3	3	4	3	0	1	0.89786	4	1.0198	4		0		0		1		0	0.99889	7	1.044	7	0.81602	4	0.85062	12		0		0	0.95361	8
ESF1;ABTAP;C20orf6;HDCMC28P	ESF1 homolog	1	0	0	0	0	0	0	0	0	0	0	0	0	0	4	5	3	2	5	2	0	0		1		0		0		0		0		0		0		0		0		0		0		0		0
BPTF;FAC1;FALZ	bromodomain PHD finger transcription factor isoform 1;Isoform 1 of Nucleosome-remodeling factor subunit BPTF;bromodomain PHD finger transcription factor isoform 2;CDNA: FLJ23531 fis, clone LNG06065;BPTF protein	0	0	0	0	0	0	0	0	0	0	0	0	0	0	1	2	0	2	1	5	0	0		0		0		0		0		0		0		0		0		0		0		0		0		0
TCF7;TCF1	transcription factor 7 (T-cell specific, HMG-box) isoform 1;Isoform 2L of Transcription factor 7;Isoform 2S of Transcription factor 7;Isoform 1L of Transcription factor 7;Isoform 6L of Transcription factor 7;Isoform 4S of Transcription factor 7;Isoform 4L	2	3	0	0	0	0	0	0	0	0	0	0	0	0	0	0	0	0	0	1	0	0	1.2231	3	1.1144	5		0		0		0		0		0		0		1		0		0		0		0
PRKDC;HYRC;HYRC1	Isoform 1 of DNA-dependent protein kinase catalytic subunit;Isoform 2 of DNA-dependent protein kinase catalytic subunit;similar to protein kinase, DNA-activated, catalytic polypeptide	36	36	0	0	0	1	1	0	0	0	0	0	0	0	82	66	43	54	46	38	0	1	0.78746	36	1.4163	36		0		0		0		1		1		0		0		0		0		0		0
INO80;INOC1;KIAA1259	Putative DNA helicase INO80 complex homolog 1	0	0	5	5	0	0	0	0	0	0	0	0	0	0	3	3	0	2	0	2	0	0		0		0	1.0728	5	0.89492	5		0		0		0		0		0		0		0		0		0
BUD13	Isoform 1 of BUD13 homolog;Isoform 2 of BUD13 homolog;Protein	1	0	0	6	1	0	0	0	0	0	1	0	0	0	6	3	4	5	6	4	1	0		1		0		0	0.48687	6		1		0		0		0		0		0		1		0		0
UCHL5;RP11-101E13.2-007;UCH37;AD-019;CGI-70;RP11-101E13.2-011	Ubiquitin carboxyl-terminal hydrolase L5;Isoform 3 of Ubiquitin carboxyl-terminal hydrolase isozyme L5;Isoform 4 of Ubiquitin carboxyl-terminal hydrolase isozyme L5;Isoform 2 of Ubiquitin carboxyl-terminal hydrolase isozyme L5;Ubiquitin carboxyl-terminal h	0	0	0	0	0	0	0	0	0	0	0	0	0	0	0	1	0	0	0	0	0	0		0		0	0.89687	4	0.95802	9		0		0		1	0.86312	4	1.2187	12	1.0349	5		0		0		0
WHSC1L1;NSD3;DC28	Isoform 1 of Histone-lysine N-methyltransferase NSD3;Isoform 2 of Histone-lysine N-methyltransferase NSD3;Isoform 4 of Histone-lysine N-methyltransferase NSD3;Isoform 3 of Histone-lysine N-methyltransferase NSD3;Uncharacterized protein WHSC1L1;Uncharacteri	0	0	0	0	0	0	0	0	0	0	0	0	0	0	6	6	2	6	1	3	0	0		0		0		0		0		0		0		0		0		0		0		0		0		0
C16orf88;TSG118	Similar to TSG118.1	1	2	2	2	4	1	6	4	2	12	1	1	4	6	3	6	3	7	6	5	1	0		1	1.1302	2	0.55694	2		1	1.0361	4		1	0.9137	6	1.0047	4	0.73782	2	0.94557	12		1		0	0.94908	4
RBBP6;P2PR;PACT;RBQ1;My038	Isoform 1 of Retinoblastoma-binding protein 6;Isoform 2 of Retinoblastoma-binding protein 6	2	3	4	3	7	1	0	0	0	2	6	3	0	0	11	8	9	17	13	10	1	1	1.3277	3	0.94484	3	0.85113	4	1.1696	3	1.3765	8		1		0		0		0	0.96664	2	0.76901	6	0.97587	3		0
YY1;INO80S	Transcriptional repressor protein YY1	2	3	0	1	1	0	0	0	4	4	0	0	0	0	12	11	9	10	7	8	0	0	1.0025	3	1.3168	3		0		1		1		0		0		0	1.2262	4	1.0449	4		0		0		0
THOC2;CXorf3	THO complex 2 isoform 1;Isoform 1 of THO complex subunit 2	0	0	0	0	0	0	0	0	0	0	0	0	0	0	9	3	2	1	5	6	0	1		0		0		0		0		0		0		0		0		0		0		0		0		0
RRBP1;KIAA1398	p180/ribosome receptor;Isoform 3 of Ribosome-binding protein 1;Isoform 1 of Ribosome-binding protein 1;Uncharacterized protein RRBP1	12	13	0	0	8	6	1	1	1	0	0	0	0	0	15	11	25	36	2	2	1	2	1.1485	14	1.2592	13		0		0	1.6974	9	0.60393	7		1		1		1		0		0		0		0
SGPL1;KIAA1252	Sphingosine-1-phosphate lyase 1	2	1	0	0	0	0	0	0	0	0	0	0	0	0	14	13	11	14	16	8	0	0	1.2957	2		1		0		0		0		0		0		0		0		0		0		0		0
SIX6;OPTX2;SIX9	SIX6 protein;Homeobox protein SIX6	2	4	0	0	1	1	1	0	1	2	0	0	0	0	4	3	5	8	4	4	0	0	0.74914	2	1.0997	4		0		0		1		1		1		0		1	0.71755	2		0		0		0
CHAF1A;CAF;CAF1P150	chromatin assembly factor 1, subunit A;Isoform 3 of Chromatin assembly factor 1 subunit A;Isoform 2 of Chromatin assembly factor 1 subunit A	11	13	0	1	0	0	0	0	0	0	0	0	0	0	21	20	9	21	20	22	1	6	0.99514	11	0.81381	13		0		1		0		0		0		0		0		0		0		0		0
RUVBL1;INO80H;NMP238;TIP49;TIP49A	Isoform 1 of RuvB-like 1;Isoform 2 of RuvB-like 1;similar to RuvB-like 1 (49-kDa TATA box-binding protein-interacting protein) (49 kDa TBP-interacting protein) (TIP49a) (Pontin 52) (Nuclear matrix protein 238) (NMP 238) (54 kDa erythrocyte cytosolic protei	5	6	10	10	4	1	7	7	10	9	5	5	7	5	18	19	11	17	12	13	1	1	1.2475	5	1.1912	6	0.99039	17	1.0001	19	0.71823	4		1	1.0307	7	0.95057	8	1.1931	12	0.98531	11	0.9103	5	0.96714	5	1.4728	6
TASP1;C20orf13	Threonine aspartase 1;Taspase, threonine aspartase, 1	0	0	0	0	0	0	0	0	0	0	0	0	0	0	5	2	2	1	1	2	0	0		0		0		0		0		0		0		0		0		0		0		0		0		0
RUVBL2;INO80J;TIP48;TIP49B;CGI-46	RuvB-like 2	7	4	12	16	3	2	8	6	12	9	6	5	7	4	23	15	8	13	13	11	1	2	1.36	7	1.1372	4	0.98483	17	1.0151	23	0.72385	3	1.138	2	1.0407	8	0.88784	6	1.1785	13	0.98741	9	0.93276	7	0.97345	5	1.4172	7
RFC2	Isoform 1 of Replication factor C subunit 2;Isoform 2 of Replication factor C subunit 2	2	0	0	0	3	1	7	8	8	7	0	0	8	9	2	3	1	1	1	2	0	1	1.3201	2		0		0		0	1.087	3		1	0.91821	7	0.73349	9	0.90466	8	0.55523	7		0		0	0.85178	9
LRRC59;PRO1855	Leucine-rich repeat-containing protein 59	0	2	0	0	0	0	0	1	1	0	0	0	0	0	17	13	12	16	12	9	0	1		0	1.072	2		0		0		0		0		0		1		1		0		0		0		0
CALM1;CALM;CAM;CAM1;CALM2;CAM2;CAMB;CALM3;CALML2;CAM3;CAMC;CAMIII	cDNA FLJ75174, highly similar to Homo sapiens calmodulin 1 (phosphorylase kinase, delta), mRNA;Calmodulin;CALM3 protein;12 kDa protein	1	0	0	0	1	0	0	0	1	1	0	1	1	1	1	1	1	0	1	1	1	0		1		0		0		0		1		0		0		0		1		1		0		1		1
STK10;LOK	Uncharacterized protein STK10	0	0	0	0	0	0	0	0	0	0	0	0	0	0	2	3	3	3	3	3	0	0		0		0		0		0		0		0		0		0		0		0		0		0		0
SPEN;KIAA0929;MINT;SHARP	Msx2-interacting protein	0	0	0	0	0	0	0	0	0	0	0	0	0	0	4	1	0	1	2	4	0	0		0		0		0		0		0		0		0		0		0		0		0		0		0
FAM76B	Isoform 1 of Protein FAM76B;Isoform 2 of Protein FAM76B	0	0	0	0	0	0	0	0	0	0	0	0	0	0	3	0	0	2	2	2	0	0		0		0		0		0		0		0		0		0		0		0		0		0		0
MORF4L2;KIAA0026;MRGX;RP5-1055C14.2-008;RP5-1055C14.2-009;RP5-1055C14.2-001;RP5-1055C14.2-006	Mortality factor 4-like protein 2;Mortality factor 4 like 2;Mortality factor 4 like 2;Mortality factor 4 like 2;Mortality factor 4 like 2	2	0	0	0	0	0	0	0	1	0	0	0	0	0	4	0	3	0	3	2	0	1	0.72207	2		0		0		0		0		0		0		0		1		0		0		0		0
APTX;AXA1;RP11-562M8.1-005	Isoform 1 of Aprataxin;Isoform 7 of Aprataxin;aprataxin isoform b;Isoform 10 of Aprataxin;Isoform 5 of Aprataxin;Isoform 8 of Aprataxin;Isoform 3 of Aprataxin;Aprataxin;Aprataxin variant LE5	1	1	0	0	1	1	2	1	1	1	1	1	1	1	4	3	2	4	2	2	1	1	0.72602	5	0.90967	4		0		1	1.727	4	0.52342	3	0.95292	14	0.95646	9	1.1425	5	0.49201	6	0.67957	3		1	1.1951	8
DKC1;NOLA4	H/ACA ribonucleoprotein complex subunit 4;Uncharacterized protein DKC1;Uncharacterized protein DKC1 (Fragment);30 kDa protein	3	2	5	8	4	1	5	0	0	1	10	5	1	0	28	13	13	18	19	16	1	0	0.66064	3	1.9296	2	0.85292	5	0.79541	10	0.77536	4		1	0.40874	6		0		0		1	0.74373	10	0.79761	5		1
GAR1;NOLA1	26 kDa protein;Isoform 1 of H/ACA ribonucleoprotein complex subunit 1;Isoform 2 of H/ACA ribonucleoprotein complex subunit 1	3	3	2	4	2	1	3	5	4	2	3	3	3	3	10	6	7	9	9	8	1	1	0.66531	3	1.4275	4	0.72635	3	0.75803	8	0.5637	2		1	0.40018	4	2.2935	6	0.50856	6	1.8933	2	0.7065	3	0.71546	3	0.47229	4
DNAJC9	DnaJ homolog subfamily C member 9	7	8	4	6	5	4	8	8	10	9	9	7	5	5	11	14	12	15	13	9	1	3	0.72897	7	1.838	9	0.70757	5	0.38147	6	2.2664	5	0.5259	4	0.98665	11	0.82266	12	1.0604	13	0.685	12	0.68949	9	0.43307	7	1.0929	5
RPS15A;OK/SW-cl.82	40S ribosomal protein S15a	0	2	0	0	0	0	0	0	0	0	0	0	0	0	5	3	4	3	3	3	0	1		0	1.2767	2		0		0		0		0		1		0		0		0		0		0		0
UPF3B;RENT3B;UPF3X	Isoform 1 of Regulator of nonsense transcripts 3B;Isoform 2 of Regulator of nonsense transcripts 3B	0	0	0	0	0	0	0	0	0	0	0	0	0	0	2	3	3	5	3	4	0	0		0		0		0		0		0		0		0		0		0		0		0		0		0
RPS11	40S ribosomal protein S11;Uncharacterized protein ENSP00000365743;similar to ribosomal protein S11	0	0	0	0	0	0	1	0	0	1	0	0	0	0	3	4	4	6	3	3	0	0		0		0		0		0		0		0		1		0		0		1		0		0		0
PHF2;KIAA0662	PHF2 protein;PHD finger protein 2;PHF2 protein (Fragment);PHF2 protein	0	0	0	0	0	0	0	0	0	0	0	0	0	0	2	1	3	1	2	2	0	0		0		0		0		0		0		0		0		0		0		0		0		0		0
HIST1H1E;H1F4	Histone H1.4	1	0	0	0	0	0	0	0	1	2	0	0	0	0	1	2	1	1	2	2	0	0		1		0		0		0		0		0		0		0	0.48319	2	0.45261	2		0		0		0
SMARCC1;BAF155	SWI/SNF-related matrix-associated actin-dependent regulator of chromatin subfamily C member 1;SWI/SNF related, matrix associated, actin dependent regulator of chromatin, subfamily c, member 1	0	0	0	0	0	0	0	0	0	0	0	0	0	0	1	0	0	1	1	3	0	0		0		0		0		0		0		0		0		0		0		0		0		0		0
C4orf43	hypothetical protein LOC55319	3	5	0	0	3	1	3	2	1	3	0	0	1	2	10	8	8	13	5	6	1	0	0.83042	3	1.0639	6		0		0	1.0101	3		1	0.65103	3	0.83599	2		1	0.75568	3		0		0		1
IRF2	Interferon regulatory factor 2	0	0	0	0	0	0	0	0	0	0	0	0	0	0	4	2	1	0	1	1	0	0		0		0		0		0		0		0		0		0		0		0		0		0		0
CHD4	Isoform 2 of Chromodomain-helicase-DNA-binding protein 4;Isoform 1 of Chromodomain-helicase-DNA-binding protein 4	0	0	0	0	0	0	0	0	0	0	0	0	0	0	6	5	1	0	3	5	0	0		0		0		0		0		0		0		0		0		0		0		0		0		0
TUBB;TUBB5;OK/SW-cl.56;DAAP-285E11.4-003;DADB-118P11.3-003;DAMA-26D6.3-003;DAMC-316D20.4-003;DAQB-47P19.9-004;DASS-191K16.2-003;XXbac-BCX111D4.2-003;XXbac-BPG252P9.4-003;XTP3TPATP1;TUBB2A;TUBB2;TUBB2B;TUBB2C	Tubulin beta chain;Tubulin, beta polypeptide;Tubulin, beta;Tubulin beta-2A chain;Tubulin beta-2B chain;Tubulin beta-2C chain;Tubulin, beta 2	1	3	0	0	0	0	1	0	0	0	0	0	0	0	12	6	6	8	1	3	0	0		1	0.47524	3		0		0		0		0		1		0		0		0		0		0		0
RPS7	40S ribosomal protein S7;Uncharacterized protein ENSP00000352132;Uncharacterized protein ENSP00000375169;Uncharacterized protein ENSP00000375383;19 kDa protein;18 kDa protein	5	5	0	1	4	1	3	3	3	2	0	0	1	3	6	8	11	12	7	5	1	3	0.98728	5	1.1812	4		0		0	0.88776	3		1	0.87791	3	1.1329	2	1.111	3	0.87861	2		0		0		1
RPL30	Uncharacterized protein RPL30 (Fragment);60S ribosomal protein L30	1	0	0	0	1	0	1	0	2	0	0	0	2	2	6	5	5	4	2	2	0	0		1		0		0		0		1		0	0.25447	2		0	0.87029	2		0		0		0	0.37497	2
PHF6;KIAA1823	Isoform 1 of PHD finger protein 6	0	0	0	0	0	0	0	0	0	0	0	0	0	0	1	1	1	1	0	1	0	0	0.99656	3	1.2745	2		0		0	0.8952	2		0		0		0		0		0		0		0		0
SNRPD2;SNRPD1	Small nuclear ribonucleoprotein Sm D2;similar to small nuclear ribonucleoprotein D2	4	5	1	1	2	2	0	0	0	1	1	1	2	1	5	3	2	2	5	2	1	2	0.92771	5	1.083	5		1		1	0.77695	2	0.85086	2		0		0		0		1		1		1	0.70105	3
NOP10;NOLA3	H/ACA ribonucleoprotein complex subunit 3;Uncharacterized protein ENSP00000354548 (Fragment)	0	0	2	3	1	0	2	0	0	0	2	2	2	0	6	4	3	6	3	4	0	0		0		0	0.80625	3	0.82233	5		1		0	0.33316	2		0		0		0	0.78068	3	0.84689	3	0.60974	2
DDX47	Probable ATP-dependent RNA helicase DDX47;DEAD (Asp-Glu-Ala-Asp) box polypeptide 47 isoform 2	2	1	0	0	0	0	0	0	0	0	0	0	0	0	9	6	6	7	3	6	0	0	0.96943	2		1		0		0		0		0		0		0		0		0		0		0		0
C17orf49	Uncharacterized potential DNA-binding protein C17orf49;Homeodomain-like containing protein	0	0	0	0	0	0	0	0	0	0	0	0	0	0	3	2	3	3	1	2	0	0		0		0		0		0		0		0		0		0		0		0		0		0		0
PRPF4;PRP4	Isoform 1 of U4/U6 small nuclear ribonucleoprotein Prp4;Isoform 2 of U4/U6 small nuclear ribonucleoprotein Prp4	0	1	0	0	0	0	0	0	0	0	0	0	0	0	4	1	4	5	2	5	0	0		0		1		0		0		0		0		0		0		0		0		0		0		0
RCL1;RNAC;RPC2;RPCL1;RTC2;HSPC338;RP11-125K10.1-003	RNA 3'-terminal phosphate cyclase-like protein;RNA terminal phosphate cyclase-like 1	0	0	0	0	0	0	0	0	0	0	0	0	0	0	3	2	1	0	3	3	0	0		0		0		0		0		0		0		0		0		0		0		0		0		0
DDX21	Isoform 1 of Nucleolar RNA helicase 2;Isoform 2 of Nucleolar RNA helicase 2	4	2	0	0	2	0	2	0	0	0	0	0	3	0	7	13	11	17	5	8	0	0	0.51219	4	1.4302	2		0		0	0.83475	2		0	0.4657	2		0		0		0		0		0	0.17389	3
TCEB3;MSTP059	Transcription elongation factor B polypeptide 3	0	0	0	0	0	0	0	0	0	0	0	0	0	0	9	9	7	9	6	7	0	0		0		0		0		0		0		0		0		0		0		0		0		0		0
RPS4X;CCG2;RPS4;SCAR	40S ribosomal protein S4, X isoform	0	0	0	1	0	0	1	0	0	1	0	0	1	0	8	4	8	13	1	4	0	0		0		0		0		1		0		0		1		0		0		1		0		0		1
CTCF	Transcriptional repressor CTCF;CCCTC-binding factor (Zinc finger protein) variant (Fragment)	0	0	0	0	0	0	0	0	0	0	0	0	0	0	5	0	4	6	2	7	0	0		0		0		0		0		0		0		0		0		0		0		0		0		0
ACTL6A;BAF53;BAF53A;INO80K	Isoform 1 of Actin-like protein 6A;Isoform 2 of Actin-like protein 6A	1	1	4	5	1	0	1	1	5	3	1	1	0	0	9	4	1	2	4	5	0	0		1		1	1.0227	4	0.95225	5		1		0		1		1	0.9609	6	0.84399	3		1		1		0
HIST1H1D;H1F3	Histone H1.3	2	0	0	0	2	1	1	1	1	2	0	0	0	1	1	3	4	4	3	3	0	1	0.54556	2		0		0		0	0.64182	2		1		1		1		1	0.46995	2		0		0		0
DPY30	Protein dpy-30 homolog	2	1	2	3	1	1	1	1	1	1	0	0	0	0	4	4	2	3	3	2	0	2	1.1041	2		1	0.96705	3	1.1425	3		1		1		1		1		1		1		0		0		0
NP60;HIBDL	Isoform 1 of Nuclear protein NP60;Isoform 3 of Nuclear protein NP60;Isoform 2 of Nuclear protein NP60;Isoform 4 of Nuclear protein NP60	5	2	0	0	3	1	5	1	0	3	0	0	1	1	10	8	5	8	4	5	0	1	0.7713	5	1.1749	2		0		0	1.2134	4		1	0.89837	5		1		0	0.73382	3		0		0		1
AATF;CHE1;DED;HSPC277	Uncharacterized protein AATF	0	0	0	0	0	0	0	0	0	0	0	0	0	0	7	7	3	10	4	4	0	0		0		0		0		0		0		0		0		0		0		0		0		0		0
THOC1;HPR1	THO complex subunit 1	0	0	0	0	0	0	0	0	0	0	0	0	1	0	1	5	0	1	3	2	0	0		0		0		0		0		0		0		0		0		0		0		0		0		1
ZC3H15;DFRP1;LEREPO4;HSPC303;HT010;MSTP012;PP730	erythropoietin 4 immediate early response;MSTP012	0	0	0	0	0	0	0	0	0	0	0	0	0	0	1	1	2	3	2	2	0	0		0		0		0		0		0		0		0		0		0		0		0		0		0
THOC6;WDR58;PSEC0006	Isoform 1 of THO complex subunit 6 homolog;Isoform 3 of THO complex subunit 6 homolog;Isoform 2 of THO complex subunit 6 homolog	0	0	0	0	0	0	0	0	0	0	0	0	0	0	2	4	3	3	2	2	0	0		0		0		0		0		0		0		0		0		0		0		0		0		0
HMGN1;HMG14	Non-histone chromosomal protein HMG-14;Uncharacterized protein HMGN1;similar to Nonhistone chromosomal protein HMG-14;Uncharacterized protein ENSP00000368252;Uncharacterized protein ENSP00000355293;High-mobility group nucleosome binding domain 1;Uncharacte	4	4	0	0	0	0	0	0	0	0	1	0	0	0	6	6	8	8	6	5	0	0	0.8729	4	1.1952	5		0		0		0		0		0		0		0		0		1		0		0
ZNF512;KIAA1805;DKFZp666L156	Zinc finger protein 512;ZNF512 protein	0	0	0	0	0	0	2	1	2	0	0	0	2	0	4	3	3	2	2	4	0	0		0		0		0		0		0		0	0.56474	2		1	0.77463	2		0		0		0	0.43536	2
HCC1;HSPC316;LOC402290;tcag7.1306	52 kDa protein;Nuclear protein Hcc-1;Similar to Nuclear protein Hcc-1	1	2	0	0	1	0	0	0	0	0	0	0	0	0	2	3	2	3	3	2	0	0		1	0.81369	3		0		0		1		0		0		0		0		0		0		1		1
MECP2	Isoform B of Methyl-CpG-binding protein 2;Isoform A of Methyl-CpG-binding protein 2;Uncharacterized protein MECP2 (Fragment)	3	2	4	4	2	0	2	2	0	4	0	0	0	0	1	1	2	5	3	5	0	0	0.9994	3	1.0028	2	0.77788	4	0.65513	4	0.82591	2		0	0.42616	2	0.77301	2		0	0.66267	4		0		0		0
NPM1;NPM	Isoform 1 of Nucleophosmin;Isoform 2 of Nucleophosmin;nucleophosmin 1 isoform 3	1	2	1	1	1	0	0	0	0	0	0	1	0	0	3	1	2	3	2	2	1	2		1	0.99095	2		1		1		1		0		0		0		0		0		0		1		0
PIP4K2A;PIP5K2;PIP5K2A	Phosphatidylinositol-5-phosphate 4-kinase type-2 alpha	0	0	0	0	0	0	1	0	0	0	0	0	0	0	2	1	1	2	2	2	0	0		0		0		0		0		0		0		1		0		0		0		0		0		0
HMGB3;HMG2A;HMG4;DKFZp779G118	High mobility group protein B3;22 kDa protein;21 kDa protein;Non-histone chromosomal protein;similar to high-mobility group box 3;Putative uncharacterized protein DKFZp779G118 (Fragment);Uncharacterized protein ENSP00000328286 (Fragment)	3	4	1	2	2	2	1	0	0	0	0	0	1	0	3	4	1	5	1	2	0	2	0.82349	3	1.2144	4		1	1.0782	3	2.1602	2	0.41054	2		1		0		0		0		0		0		1
POLB	DNA polymerase beta	1	0	2	5	0	0	9	9	1	0	6	4	3	4	5	6	3	6	0	2	0	0		1		0	2.8236	2	0.32091	5		0		0	1.5875	10	0.75348	10		1		0	1.0279	7	0.93643	4	1.2441	3
IQGAP1;KIAA0051	Ras GTPase-activating-like protein IQGAP1	0	0	0	0	0	0	0	0	0	0	0	0	0	0	8	2	0	0	1	2	0	0		0		0		0		0		0		0		0		0		0		0		0		0		0
EEFSEC;SELB	Selenocysteine-specific elongation factor	0	0	0	0	0	0	0	0	0	0	0	0	0	0	5	6	7	7	5	7	0	0		0		0		0		0		0		0		0		0		0		0		0		0		0
HMGN2;HMG17	Non-histone chromosomal protein HMG-17;Uncharacterized protein ENSP00000324171;Uncharacterized protein ENSP00000351806;similar to Nonhistone chromosomal protein HMG-17;hypothetical protein;Uncharacterized protein ENSP00000381615 (Fragment)	1	1	0	0	0	0	0	0	0	0	1	1	0	0	5	5	4	8	5	3	0	1	0.66218	3	1.1644	3		1		1		1		1		1		1		1		1	0.65677	2	1.1943	2		1
SON;C21orf50;DBP5;KIAA1019;NREBP	Isoform I of SON protein;Isoform D of SON protein;Isoform F of SON protein;SON DNA-binding protein isoform F;Isoform G of SON protein;Isoform C of SON protein;252 kDa protein;Isoform B of SON protein;SON DNA-binding protein isoform B;Isoform J of SON prote	0	0	0	0	0	0	1	2	2	1	0	0	0	0	0	2	1	1	1	3	0	0		0		0		0		0		0		0		1	0.90051	2	0.7043	2		1		0		0		0
FRG1;FRG1B;C20orf80	Protein FRG1;similar to FRG1 protein (FSHD region gene 1 protein) isoform 2;Protein FRG1B;similar to FRG1 protein;15 kDa protein	1	3	0	0	1	0	0	0	0	0	0	0	0	0	4	5	2	2	0	3	0	2		1	1.2597	3		0		0		1		0		0		0		0		0		0		0		0
PLRG1	Uncharacterized protein PLRG1;Isoform 1 of Pleiotropic regulator 1;Isoform 2 of Pleiotropic regulator 1	0	0	0	0	0	0	0	1	0	0	1	0	0	0	2	2	0	2	1	2	0	0		0		0		0		0		0		0		0		1		0		0		1		0		0
SNRPD1	Small nuclear ribonucleoprotein Sm D1	2	1	0	0	2	0	1	0	0	0	0	0	1	0	3	1	1	1	1	2	1	2	0.71662	2		1		0		0	0.70198	2		0		1		0		0		0		0		0		1
GTF2E2;TF2E2	Transcription initiation factor IIE subunit beta;25 kDa protein	0	0	0	0	0	0	0	0	0	0	0	0	0	0	7	5	3	4	3	2	0	0		0		0		0		0		0		0		0		0		0		0		0		0		0
MTDH;AEG1;LYRIC	Protein LYRIC	2	3	0	0	0	0	0	0	1	0	0	0	0	0	15	12	9	10	12	12	0	0	1.0379	2	1.0831	3		0		0		0		0		0		0		1		0		0		0		0
CKAP5;KIAA0097	colonic and hepatic tumor over-expressed protein isoform b	0	0	0	0	0	0	0	0	0	0	0	0	0	0	1	1	1	1	1	1	0	0		0		0		0		0		0		0		0		0		0		0		0		0		0
ACTR5;ARP5	Actin-related protein 5;Uncharacterized protein ACTR5	1	1	4	5	0	0	0	0	0	1	0	0	0	0	12	6	2	2	4	3	0	0		1		1	1.0514	4	0.97236	5		0		0		0		0		0		1		0		0		0
TERF2;TRBF2;TRF2	Isoform 1 of Telomeric repeat-binding factor 2;Isoform 2 of Telomeric repeat-binding factor 2	0	0	0	0	0	0	0	0	0	0	0	0	0	0	3	4	3	2	1	3	0	0		0		0		0		0		0		0		0		0		0		0		0		0		0
SART1	U4/U6.U5 tri-snRNP-associated protein 1	0	0	0	0	0	0	0	0	0	0	0	0	0	0	16	7	6	11	13	13	0	1		0		0		0		0		0		0		0		0		0		0		0		0		0
RRP15;KIAA0507;CGI-115	RRP15-like protein	0	0	0	0	0	0	0	0	0	0	0	0	0	0	1	2	1	1	2	2	0	0		0		0		0		0		0		0		0		0		0		0		0		0		0
NHP2;NOLA2;HSPC286	H/ACA ribonucleoprotein complex subunit 2;nucleolar protein family A, member 2 isoform b	2	1	3	4	1	1	3	2	2	2	3	2	2	3	5	5	5	5	5	4	0	0	0.50321	2		1	0.77396	6	0.76974	7		1		1	0.3305	5	2.2442	2	0.43909	2	2.1208	3	0.64555	4	0.80445	3	0.54042	3
THYN1;THY28;HSPC144;MDS012;My0054	Isoform 1 of Thymocyte nuclear protein 1;22 kDa protein;Isoform 2 of Thymocyte nuclear protein 1	4	9	0	0	5	3	1	0	3	1	0	1	1	0	9	7	12	17	5	7	1	1	0.62153	4	2.0946	10		0		0	1.6314	5	0.70297	3		1		0	1.1756	3		1		0		1		1
DAXX;BING2;DAP6	Isoform 1 of Death domain-associated protein 6;Isoform 2 of Death domain-associated protein 6	0	0	0	0	0	0	0	0	0	0	0	0	0	0	5	4	3	4	2	3	0	0		0		0		0		0		0		0		0		0		0		0		0		0		0
MRPL46;C15orf4;LIECG2	39S ribosomal protein L46, mitochondrial precursor;32 kDa protein;26 kDa protein;19 kDa protein	0	0	0	0	0	0	0	0	0	0	0	0	0	0	3	2	1	2	2	2	0	0		0		0		0		0		0		0		0		0		0		0		0		0		0
WDR3	WD repeat-containing protein 3	0	0	0	0	0	0	0	0	0	0	0	0	0	0	10	6	0	0	2	4	0	0		0		0		0		0		0		0		0		0		0		0		0		0		0
NHP2L1	NHP2-like protein 1	2	4	3	5	2	1	4	4	2	3	4	3	4	4	6	2	5	5	5	4	1	3	0.92511	2	1.1068	4	0.57529	4	0.74747	7	0.80735	2		1	0.73964	6	1.0297	4	0.65775	2	1.2941	4	0.63901	5	0.73226	3	0.90204	5
TBL3;SAZD	transducin beta-like 3;83 kDa protein;TBL3 protein;WD repeat-containing protein SAZD	0	0	0	0	0	0	0	0	0	0	0	0	0	0	14	7	0	0	6	8	0	0		0		0		0		0		0		0		0		0		0		0		0		0		0
RBPJ;IGKJRB;IGKJRB1;RBPJK;RBPSUH	Isoform APCR-2 of Recombining binding protein suppressor of hairless;recombining binding protein suppressor of hairless isoform 2;Isoform 6 of Recombining binding protein suppressor of hairless;Isoform 4 of Recombining binding protein suppressor of hairles	0	0	0	0	0	0	0	0	0	0	0	0	0	0	13	7	2	2	5	2	0	0		0		0		0		0		0		0		0		0		0		0		0		0		0
POU2F1;OCT1;OTF1	Isoform 2 of POU domain, class 2, transcription factor 1;Isoform 1 of POU domain, class 2, transcription factor 1;Isoform 3 of POU domain, class 2, transcription factor 1;Isoform 4 of POU domain, class 2, transcription factor 1	0	0	5	7	0	0	9	7	0	0	0	0	0	0	0	0	0	0	7	6	0	0		0		0	1.1543	7	0.84865	9		0		0	0.94664	13	1.2366	12		0		0		0		0		0
NOL5;NOP5;HSPC120	Nucleolar protein 5	2	1	4	6	0	0	5	0	0	1	5	2	4	0	21	13	10	15	12	12	0	0	0.93971	2		1	0.49917	5	0.65907	7		0		0	0.72497	5		0		0		1	0.5924	5	0.77451	2	0.92922	4
DDX23	Probable ATP-dependent RNA helicase DDX23	1	3	0	0	2	1	0	0	0	0	0	0	0	0	9	8	2	5	10	9	0	2		1	1.2268	3		0		0	0.96226	2		1		0		0		0		0		0		0		0
SSRP1;FACT80	FACT complex subunit SSRP1	0	0	0	0	0	0	0	1	0	1	0	0	0	1	4	3	2	2	0	2	0	0		0		0		0		0		0		0		0		1		0		1		0		0		0
PXK	Isoform 1 of PX domain-containing protein kinase-like protein;Isoform 4 of PX domain-containing protein kinase-like protein;Isoform 6 of PX domain-containing protein kinase-like protein;Isoform 2 of PX domain-containing protein kinase-like protein;Isoform	0	0	0	0	0	0	0	0	0	0	0	0	0	0	1	3	0	1	1	3	0	0		0		0		0		0		0		0		0		0		0		0		0		0		0
USP39;CGI-21;HSPC332;PRO2855	U4/U6.U5 tri-snRNP-associated protein 2;Uncharacterized protein USP39	4	1	0	0	0	0	3	0	0	1	0	0	2	0	7	6	3	6	8	10	1	5	0.85555	4		1		0		0		0		0	1.0232	3		0		0		1		0		0	0.92683	2
NOL5A;NOP56;RP4-686C3.1-010	Nucleolar protein 5A;Nucleolar protein 5A	4	3	10	14	2	0	9	1	0	6	11	11	4	0	23	11	14	17	16	19	0	0	0.84687	5	1.1827	4	0.54705	13	0.7124	16	0.81185	2		0	0.8679	10		1		0	0.99372	6	0.52298	11	0.62616	12	0.92981	4
BCAS2;DAM1	Breast carcinoma-amplified sequence 2;Similar to Pyruvate kinase isozymes M1/M2	0	0	0	0	0	0	1	1	1	0	0	0	0	0	6	4	3	1	1	3	0	0		0		0		0		0		0		0		1		1		1		0		0		0		0
WDR36	WD repeat-containing protein 36	0	0	0	0	0	0	0	0	0	0	0	0	0	0	17	11	2	3	8	9	0	0		0		0		0		0		0		0		0		0		0		0		0		0		0
GTF2E1;TF2E1	Transcription initiation factor IIE subunit alpha	0	0	0	0	0	0	0	0	0	0	0	0	0	0	3	5	3	4	3	2	0	0		0		0		0		0		0		0		0		0		0		0		0		0		0
MORF4L1;MRG15;FWP006;HSPC008;HSPC061;PP368	Isoform 2 of Mortality factor 4-like protein 1;Isoform 1 of Mortality factor 4-like protein 1;34 kDa protein;Transcription factor-like protein MORF4	0	0	0	0	0	0	0	0	0	0	0	0	0	0	3	6	6	2	1	2	0	0		0		0		0		0		0		0		0		0		0		0		0		0		0
PWP2;PWP2H	Periodic tryptophan protein 2 homolog	0	0	0	0	0	0	0	0	0	0	0	0	0	0	7	10	1	1	4	7	0	0		0		0		0		0		0		0		0		0		0		0		0		0		0
RUNX1;AML1;CBFA2	Isoform AML-1G of Runt-related transcription factor 1;54 kDa protein;Isoform AML-1H of Runt-related transcription factor 1;Isoform AML-1I of Runt-related transcription factor 1;RUNX1 protein (Fragment);Isoform AML-1FB of Runt-related transcription factor 1	0	0	0	0	0	0	0	0	0	0	0	0	0	0	2	2	0	1	0	0	0	0	6.2374	9	0.10483	6		0		0		0		0		1		0		0		0		0		0		0
CHMP4B;C20orf178;SHAX1	Charged multivesicular body protein 4b	4	4	0	0	1	0	1	0	2	1	0	0	0	0	0	0	0	0	1	2	0	1	0.59423	4	0.55768	4		0		0		1		0		1		0	0.54934	2		1		0		0		0
C3orf26	Uncharacterized protein C3orf26;20 kDa protein	1	1	0	0	0	0	0	0	0	0	0	0	0	0	3	0	2	1	0	4	0	1		1		1		0		0		0		0		0		0		0		0		0		0		0
NACA;HSD48	95 kDa protein;Nascent polypeptide-associated complex subunit alpha;Uncharacterized protein NACAP1	1	0	0	0	0	0	1	1	0	1	0	0	0	0	4	4	3	3	2	2	0	0		1		0		0		0		0		0	0.61334	2		1		0		1		0		0		0
EIF2S3;EIF2G;eIF-2gA	Eukaryotic translation initiation factor 2 subunit 3;Putative uncharacterized protein	1	1	0	0	0	1	0	0	0	0	0	0	0	0	21	10	16	22	19	19	0	0		1		1		0		0		0		1		0		0		0		0		0		0		0
KRI1	Isoform 1 of Protein KRI1 homolog;Isoform 2 of Protein KRI1 homolog	4	6	0	0	0	0	0	0	0	0	0	0	0	0	4	9	1	3	3	4	1	4	0.94415	4	1.0431	6		0		0		0		0		0		0		0		0		0		0		0
KIF2A;KIF2;KNS2	Isoform 4 of Kinesin-like protein KIF2A;Isoform 3 of Kinesin-like protein KIF2A;Isoform 1 of Kinesin-like protein KIF2A;Isoform 2 of Kinesin-like protein KIF2A	0	0	0	0	0	0	0	0	0	0	0	0	0	0	5	6	2	4	2	4	0	0		0		0		0		0		0		0		0		0		0		0		0		0		0
EIF2S1;EIF2A	Eukaryotic translation initiation factor 2 subunit 1	0	1	0	0	0	0	0	0	0	0	0	0	0	0	23	11	16	20	14	17	0	1		0		1		0		0		0		0		0		0		0		0		0		0		0
LACTB;MRPL56;UNQ843/PRO1781	Isoform 1 of Serine beta-lactamase-like protein LACTB, mitochondrial precursor;Isoform 2 of Serine beta-lactamase-like protein LACTB, mitochondrial precursor;37 kDa protein	0	0	0	0	0	0	0	0	0	0	0	0	0	0	6	2	4	6	3	3	0	0		0		0		0		0		0		0		0		0		0		0		0		0		0
DDX24	ATP-dependent RNA helicase DDX24	3	2	0	0	0	0	7	0	0	4	0	0	3	0	3	1	2	4	4	2	1	2	0.95012	3	1.3443	2		0		0		0		0	0.56049	7		0		0	0.79346	4		0		0	0.77747	3
EIF2S2;EIF2B	Eukaryotic translation initiation factor 2 subunit 2;Uncharacterized protein ENSP00000249480	2	0	0	0	0	0	0	0	0	0	0	0	0	0	31	23	19	24	20	21	0	0		1		0		0		0		0		0		0		0		0		0		0		0		0
CCDC124	Coiled-coil domain-containing protein 124	0	0	0	0	0	0	0	0	0	0	0	0	0	0	4	4	0	6	0	2	0	0		0		0		0		0		0		0		0		0		0		0		0		0		0
BTF3;NACB;OK/SW-cl.8	Uncharacterized protein BTF3;Isoform 2 of Transcription factor BTF3;similar to basic transcription factor 3	0	0	0	0	0	0	0	0	0	0	0	0	0	0	2	0	1	2	1	1	0	0		0		0		0		0		0		0		0		0		0		0		0		0		0
PNKP	Bifunctional polynucleotide phosphatase/kinase;PNKP protein	0	1	3	7	3	4	13	10	1	0	3	3	8	2	19	10	15	19	3	2	0	2		0		1	2.0203	3	0.35536	8	2.0358	3	0.39111	4	1.2653	12	0.38464	10		1		0	0.89019	3	0.76453	3	1.0633	8
HBS1L;HBS1;KIAA1038	Isoform 1 of HBS1-like protein	0	0	0	0	0	0	0	0	0	0	0	0	0	0	3	2	1	1	1	2	0	0		0		0		0		0		0		0		0		0		0		0		0		0		0
CSNK2A1;CK2A1;hCG_21984	CSNK2A1 protein;Casein kinase II subunit alpha;Casein kinase 2 alpha isoform;Casein kinase II alpha subunit;casein kinase II alpha 1 subunit isoform b	0	0	0	0	0	0	0	0	0	0	0	0	0	0	6	2	0	0	1	2	0	1		0		0		0		0		0		0		0		0		0		0		0		0		0
PDIA5;PDIR;hCG_17210	Protein disulfide-isomerase A5 precursor;PDIA5 protein;27 kDa protein;Protein	0	0	0	0	0	0	0	0	0	0	0	0	0	0	9	2	1	4	3	2	0	0		0		0		0		0		0		0		0		0		0		0		0		0		0
FLG	Filaggrin;Profilaggrin	2	0	2	0	8	1	1	0	0	0	1	2	0	0	0	1	3	1	1	3	5	1		0		0	0.068716	3		0	0.051872	22	0.05205	2		1		0		0		0	0.10838	2	0.049818	5		0
LCN1;VEGP;LCN1L1	Lipocalin-1 precursor;Lipocalin 1-like 1	1	2	2	2	1	1	2	3	3	1	1	3	1	1	0	0	4	1	2	2	2	0		1		1	0.048486	2	0.049065	2		0		1		1	0.07857	3		1		1		0	0.026295	3		1
DMD	Isoform 4 of Dystrophin;dystrophin Dp427p1 isoform;Isoform 3 of Dystrophin;dystrophin Dp427l isoform;Isoform 1 of Dystrophin;Isoform 2 of Dystrophin	1	0	0	0	1	1	1	1	1	1	0	1	0	1	0	1	1	1	1	1	1	1	0.083751	2		0		0		0		1		0		1	0.01138	2	0.082745	3		1		0		1		0
KIAA1553	Uncharacterized protein KIAA1553	0	0	0	0	1	1	0	0	0	0	0	0	0	0	0	0	0	0	3	1	0	0		0		0		0		0		1		0		0		0		0		0		0		0		0
CBFB	Core-binding factor subunit beta	1	1	0	0	0	0	0	0	0	0	0	0	0	0	2	2	1	2	0	0	0	0	6.8481	5	0.14138	4		0		0		0		0		1		0		1		0		0		0		0
TAF1;BA2R;CCG1;CCGS;TAF2A;TAF1L	Isoform 4 of Transcription initiation factor TFIID subunit 1;Isoform 3 of Transcription initiation factor TFIID subunit 1;Isoform 1 of Transcription initiation factor TFIID subunit 1;Isoform 2 of Transcription initiation factor TFIID subunit 1;Transcriptio	5	8	5	15	6	1	0	0	0	0	40	29	0	0	8	8	8	14	3	1	0	1	0.91425	5	1.0849	8	1.3787	5	0.80488	17	1.0048	6		1		0		0		0		0	1.0566	49	1.3571	35		0
SFRS1;ASF;SF2;SF2P33;OK/SW-cl.3	Isoform ASF-2 of Splicing factor, arginine/serine-rich 1;Isoform ASF-1 of Splicing factor, arginine/serine-rich 1;Isoform ASF-3 of Splicing factor, arginine/serine-rich 1	0	0	0	0	0	0	0	0	0	0	0	0	0	0	0	0	0	0	2	1	0	0		0		0		0		0		0		0		0		0		0		0		0		0		0
DYNLL1;DLC1;DNCL1;DNCLC1;HDLC1	Dynein light chain 1, cytoplasmic	0	0	0	0	1	0	0	1	2	1	0	0	0	2	0	0	1	1	2	1	0	0		0		0		0		0		1		0		0	0.82918	2	0.867	4		1		0		0		0
PBRM1;PB1	Isoform 1 of Protein polybromo-1;PB1 protein;Isoform 3 of Protein polybromo-1;PB1 protein;Isoform 5 of Protein polybromo-1;Isoform 4 of Protein polybromo-1	0	0	0	1	0	0	0	0	0	0	0	0	0	0	2	0	0	0	2	0	0	0		0		0		0		1		0		0		0		0		0		0		0		0		0
PAPD1	Isoform 2 of Poly(A) RNA polymerase, mitochondrial precursor;Isoform 1 of Poly(A) RNA polymerase, mitochondrial precursor	0	0	0	0	0	0	0	0	0	0	0	0	0	0	2	2	2	1	3	0	0	0		0		0		0		0		0		0		0		0		0		0		0		0		0
CABIN1;KIAA0330	Calcineurin-binding protein Cabin 1	0	0	11	17	0	0	1	0	0	0	0	0	0	0	1	4	2	2	4	2	0	0		0		0	1.0133	11	1.1067	18		0		0		1		0		0		0		0		0		0
INO80B;HMGA1L4;PAPA1;ZNHIT4	Zinc finger HIT domain-containing protein 4;high mobility group AT-hook 1-like 4	0	0	1	2	0	0	0	0	1	1	0	0	0	0	1	1	0	0	3	1	0	0		0		0		1	0.90131	2		0		0		0		0		1		1		0		0		0
PDS5B;APRIN;AS3;KIAA0979	Isoform 1 of Sister chromatid cohesion protein PDS5 homolog B;Isoform 2 of Sister chromatid cohesion protein PDS5 homolog B	0	0	0	0	0	0	0	0	0	0	0	0	0	0	0	0	2	2	3	1	0	0		0		0		0		0		0		0		0		0		0		0		0		0		0
SELH;C11orf31	Selenoprotein H	0	1	0	0	0	0	0	0	0	0	0	0	0	0	4	2	2	4	2	1	0	0		0		1		0		0		0		0		0		0		0		0		0		0		0
C19orf53;HSPC023	Leydig cell tumor 10 kDa protein homolog	1	1	0	0	1	0	1	2	1	1	0	0	0	1	3	2	1	4	1	1	0	0		1		1		0		0		1		0		1	1.4495	2		1		1		0		0		0
UBN1	Ubinuclein	0	0	9	10	0	0	0	0	0	0	0	0	0	0	3	2	2	3	3	1	0	0		0		0	0.993	9	1.235	10		0		0		0		0		0		0		0		0		0
GPATCH4;GPATC4	cDNA FLJ77219;Isoform 1 of G patch domain-containing protein 4;G patch domain containing 4 isoform 1;Uncharacterized protein GPATCH4	0	0	0	0	0	0	0	1	0	3	0	0	0	0	0	2	0	2	2	0	0	0		0		0		0		0		0		0		0		1		0	0.92273	3		0		0		0
	18 kDa protein	0	1	1	1	1	1	1	1	1	1	1	0	1	1	1	1	1	1	1	0	1	1		0		1		1		1		1		1		1		1		1		1		1		0	1.5394	2
HIST2H3A;HIST2H3C;H3F2;H3FM;HIST2H3D;HIST3H3;H3FT	similar to H3 histone, family 2 isoform 2;Histone H3.2;Histone H3.1t;Uncharacterized protein ENSP00000358394 (Fragment)	0	0	0	0	0	0	0	0	0	0	0	0	0	0	1	0	0	0	0	0	0	0	1.0301	2		0		0		1		0	0.90443	2		0		0		0		0		0		0		0
INO80C;C18orf37	Ies6-similar protein isoform 1;Isoform 1 of Uncharacterized protein C18orf37;Isoform 3 of Uncharacterized protein C18orf37	0	0	1	3	0	0	0	1	5	3	0	0	0	0	4	4	1	1	2	1	0	0		0		0		1	0.90246	3		0		0		0		1	0.95143	6	0.85134	3		0		0		0
ADAR;ADAR1;DSRAD;G1P1;IFI4	Isoform 4 of Double-stranded RNA-specific adenosine deaminase;Isoform 1 of Double-stranded RNA-specific adenosine deaminase;Isoform 2 of Double-stranded RNA-specific adenosine deaminase;Isoform 3 of Double-stranded RNA-specific adenosine deaminase;Isoform	0	0	0	0	0	0	0	0	0	0	0	0	0	0	0	0	0	0	2	1	0	0		0		0		0		0		0		0		0		0		0		0		0		0		0
NOL1;NOP2	Uncharacterized protein NOL1;NOL1 protein;Isoform 2 of Putative RNA methyltransferase NOL1	0	1	0	0	0	0	0	2	0	0	0	0	0	0	1	2	3	3	2	1	0	0		0		1		0		0		0		0		0	1.5336	2		0		0		0		0		0
HMGN4;HMG17L3;NHC	High mobility group nucleosome-binding domain-containing protein 4	2	1	1	1	1	2	1	2	2	2	1	2	2	2	1	3	1	1	2	1	1	1	0.71989	2		1		1		1	1.3159	2	0.52891	2	0.51769	2	0.68471	2	0.86447	4	0.70179	2		1	0.65809	2	0.86466	2
RPL31	60S ribosomal protein L31;ribosomal protein L31 isoform 2;ribosomal protein L31 isoform 3;Uncharacterized protein ENSP00000371216 (Fragment);Uncharacterized protein ENSP00000370206	1	0	0	0	0	0	2	3	3	3	0	0	1	0	2	1	2	2	2	0	0	0		1		0		0		0		0		0	0.77978	2	0.88386	2	0.86314	3	0.70985	2		0		0		1
HNRNPH1;HNRPH;HNRPH1;HNRNPH2;FTP3;HNRPH2	HNRPH1 protein;Heterogeneous nuclear ribonucleoprotein H;Heterogeneous nuclear ribonucleoprotein H2	2	4	0	0	1	1	0	0	0	0	0	0	1	0	3	1	4	4	2	0	0	0	0.38333	4	3.4861	7		0		0		1		1	1.4864	2		0		0		0		0		0	0.69129	2
PRPF40A;FBP11;FLAF1;FNBP3;HYPA;HSPC225	Isoform 1 of Pre-mRNA-processing factor 40 homolog A;Isoform 3 of Pre-mRNA-processing factor 40 homolog A;107 kDa protein;formin binding protein 3;Isoform 4 of Pre-mRNA-processing factor 40 homolog A	0	0	0	1	0	0	0	0	0	0	0	0	0	0	4	4	1	2	2	1	0	1		0		0		0		1		0		0		0		0		0		0		0		0		0
HNRNPD;AUF1;HNRPD	Isoform 1 of Heterogeneous nuclear ribonucleoprotein D0;Isoform 3 of Heterogeneous nuclear ribonucleoprotein D0	1	0	0	0	0	0	0	0	0	0	0	0	0	0	1	0	0	0	0	0	0	0	0.74327	3		1	1.5774	2	0.79225	2		0		0	0.27032	4		1		1		0		0		0	0.29606	6
H1F0;H1FV	Histone H1.0	1	1	0	0	0	1	2	2	2	2	0	0	1	1	1	1	1	3	2	1	1	0		1		1		0		0		0		1	0.51509	2	0.53931	2	0.66312	2	0.59151	2		0		0		1
MATR3;KIAA0723	Uncharacterized protein MATR3;Matrin-3	1	1	0	0	0	0	0	0	0	0	0	0	0	0	2	3	4	3	3	1	0	0		1		1		0		0		0		0		0		0		0		0		0		0		0
GM2A	Ganglioside GM2 activator precursor	0	0	0	0	0	0	0	0	0	0	0	0	0	0	1	0	2	0	2	1	0	0		0		0		0		0		0		0		0		0		0		0		0		0		0
TXN;TRDX;TRX;TRX1;TXN delta 3	Thioredoxin;Thioredoxin	1	2	1	1	3	3	0	2	2	2	1	2	0	1	4	1	4	1	2	1	0	1		1	0.035401	2		1		1		1		1		0		1	0.04373	2	0.082355	2		1		1		0
SAMD1	Atherin	0	0	0	0	2	3	0	0	0	1	0	0	0	0	7	7	3	5	0	0	0	2		0		0		0		0		1	1.4593	2		0		0		0		0		0		0		0
ZNF148;ZBP89;tb protein	Zinc finger protein 148;CACCC box-binding protein	0	0	0	0	0	0	0	0	0	0	0	0	0	0	1	2	6	8	0	0	0	0		0		0		0		0		0		0		0		0		0		0		0		0		0
CGGBP1;CGGBP	CGG triplet repeat-binding protein 1	0	0	0	0	0	0	0	0	0	0	0	0	0	0	4	4	5	6	1	0	0	0		0		0		0		0		0		0		0		0		0		0		0		0		0
RBBP5;RBQ3	retinoblastoma binding protein 5;Retinoblastoma-binding protein 5;Uncharacterized protein RBBP5 (Fragment);RBBP5 protein	0	0	0	0	2	0	0	0	0	0	0	0	0	0	0	4	2	2	0	0	0	0		0		0		0		0	4.4687	2		0		0		0		0		0		0		0		0
KLF16;BTEB4;NSLP2;KLF14;BTEB5;KLF13;BTEB3;NSLP1	Krueppel-like factor 16;Krueppel-like factor 14;Krueppel-like factor 13;11 kDa protein	0	1	0	0	0	0	0	0	1	0	0	0	0	0	0	0	2	2	0	0	0	0		0		1		0		0		0		0		0		0		1		0		0		0		0
L3MBTL3;KIAA1798	Isoform 1 of Lethal;Isoform 2 of Lethal	0	0	0	0	1	0	0	0	0	0	0	0	0	0	10	7	3	5	0	0	0	2		0		0		0		0		1		0		0		0		0		0		0		0		0
TAF13;TAF2K;TAFII18	similar to TATA box-binding protein-associated factor, RNA polymerase II, K, 18kD;Transcription initiation factor TFIID subunit 13;12 kDa protein	0	0	2	1	1	1	1	2	1	1	2	2	1	0	2	0	2	2	0	0	0	1		0		0	1.4379	2	0.9556	2		1		1		1	1.3048	2		1		1	0.9864	4	1.2179	4		1
SKP1;EMC19;OCP2;SKP1A;TCEB1L	Isoform 1 of S-phase kinase-associated protein 1A;Isoform 2 of S-phase kinase-associated protein 1A;similar to S-phase kinase-associated protein 1A isoform b	0	0	0	0	0	0	0	0	2	2	0	0	0	0	2	4	1	2	0	0	0	0		0		0		0		0		0		0		0		0	0.95158	2		1		0		0		0
BAG2	BAG family molecular chaperone regulator 2	4	1	0	0	0	0	0	1	0	0	0	0	0	0	2	2	0	2	0	0	0	0	2.7368	4		1		0		0		0		0		0		1		0		0		0		0		0
PPP1CB	41 kDa protein;40 kDa protein;Serine/threonine-protein phosphatase PP1-beta catalytic subunit	1	1	0	0	0	0	1	1	1	1	0	0	1	0	2	1	1	2	1	1	0	0	1.4023	2	1.1254	2		0		0		0		0		1		1		1		1		0		0		1
JRKL	jerky homolog-like	0	0	0	0	0	0	0	0	0	0	0	0	0	0	2	0	1	2	0	0	0	0		0		0		0		0		0		0		0		0		0		0		0		0		0
LMNB1;LMN2;LMNB	Lamin-B1;LMNB1 protein	0	0	1	1	0	0	0	0	0	0	0	0	0	0	0	1	1	2	1	1	0	0		0		0		1		0		0		0		0		0		0		0		0		0		0
TDP1	Tyrosyl-DNA phosphodiesterase 1;Full-length cDNA clone CS0DI031YK16 of Placenta of Homo sapiens;TDP1 protein	0	0	0	0	0	0	0	0	0	0	0	0	0	0	1	0	2	2	0	0	0	0		0		0		0		0		0		0		0		0		0		0		0		0		0
TBP;GTF2D1;TF2D;TFIID;TBPL2;TRF3;RP1-191N21.3-004	TATA-box-binding protein;TATA-box-binding protein;TATA box binding protein like 2;40 kDa protein;TATA box binding protein	2	1	0	1	1	0	0	0	0	0	2	1	0	0	1	2	2	2	1	1	0	0	1.0314	2		1		0	0.98136	2		1		0		0		0		0		0	1.0708	2		1		0
DDX60	200 kDa protein;Putative uncharacterized protein FLJ20035	0	0	0	0	0	0	0	0	0	0	0	0	0	0	5	1	2	3	0	0	0	0		0		0		0		0		0		0		0		0		0		0		0		0		1
EWSR1;hCG_2010995;EWS	CDNA FLJ31747 fis, clone NT2RI2007377, highly similar to RNA-BINDING PROTEIN EWS;Isoform EWS of RNA-binding protein EWS;CDNA FLJ32119 fis, clone PEBLM1000034, highly similar to RNA-BINDING PROTEIN EWS;Isoform EWS-B of RNA-binding protein EWS	0	0	0	0	0	0	0	0	0	0	0	0	0	0	1	1	1	2	1	1	0	0		0		0		0		0		0		0		0		0		0		0		0		0		0
TFAP4	Transcription factor AP-4;Transcription factor AP-4 (Activating enhancer binding protein 4) variant (Fragment)	1	0	0	0	6	5	0	0	0	0	0	0	0	0	0	0	0	2	0	0	0	0		1		0		0		0	8.9486	7	0.14005	6		0		0		0		0		0		0		0
DDX52;ROK1;HUSSY-19	Probable ATP-dependent RNA helicase DDX52;ATP-dependent RNA helicase ROK1 isoform b	0	0	0	0	0	0	5	2	0	5	0	0	3	1	0	0	1	2	0	0	0	0		0		0		0		0		0		0	0.74071	6	0.98833	2		0	1.2521	6		0		0	0.72704	3
CBX3	Chromobox protein homolog 3	1	0	0	0	0	0	0	0	0	0	0	0	0	0	3	0	0	2	1	1	0	0		1		0		0		0		0		0		0		0		0		0		0		0		0
RPL10;XX-FW83563B9.1-011;DXS648E;QM;RPL10L;XX-FW83563B9.1-009	Ribosomal protein L10;60S ribosomal protein L10;ribosomal protein L10;Uncharacterized protein ENSP00000353659;Uncharacterized protein ENSP00000369737;60S ribosomal protein L10-like;Ribosomal protein L10	0	0	0	0	0	0	3	1	1	2	0	0	1	1	3	1	4	2	1	1	0	0		0		0		0		0		0		0	1.3022	5	1.5167	2		1	1.1841	2		0		0		1
SNRPB2	U2 small nuclear ribonucleoprotein B''	3	1	0	0	0	0	0	0	0	0	1	1	1	1	0	1	1	3	1	1	0	1	1.9656	4		1		0		0		0		0		0		1		1		0	1.0773	2	2.0698	2		1
PES1	Isoform 1 of Pescadillo homolog 1;Isoform 2 of Pescadillo homolog 1;Uncharacterized protein PES1	0	0	0	0	0	0	0	0	0	0	0	0	0	0	1	0	2	3	0	0	0	0		0		0		0		0		0		0		0		0		0		0		0		0		0
MMTAG2;C1orf35	Isoform 1 of Multiple myeloma tumor-associated protein 2;Isoform 4 of Multiple myeloma tumor-associated protein 2;Isoform 3 of Multiple myeloma tumor-associated protein 2;Isoform 2 of Multiple myeloma tumor-associated protein 2	0	1	0	0	2	0	2	1	1	3	1	1	1	1	0	2	0	3	0	1	1	0		0		1		0		0	1.2325	2		0	1.3229	2		1		1	1.1322	3		1		1		1
RFC5	Replication factor C subunit 5;RFC5 protein	1	1	0	0	0	0	4	3	2	2	0	0	5	7	1	0	0	3	1	1	0	0		1		1		0		0		0		0	0.69238	5	0.66565	3	0.69572	2	0.40773	3		0		0	0.8873	5
POLDIP3;KIAA1649;PDIP46	Isoform 1 of Polymerase delta-interacting protein 3;Isoform 2 of Polymerase delta-interacting protein 3;Polymerase delta interacting protein 46	0	1	0	0	0	0	2	4	0	0	0	0	2	0	2	1	1	4	1	0	0	0		0		1		0		0		0		0	0.8533	2	0.6089	3		0		0		0		0	0.37731	2
SNRPA1;hCG_1992004	U2 small nuclear ribonucleoprotein A';OTTHUMP00000045488;SNRPA1 protein;U2 snRNP-specific A' protein	0	0	0	0	0	0	0	1	0	0	1	0	2	0	2	2	0	3	0	0	0	2		0		0		0		0		0		0		0		1		0		0		1		0	0.85889	2
EPB41L2;DKFZp781H1755	Band 4.1-like protein 2;Putative uncharacterized protein DKFZp781H1755;EPB41L2 protein	0	0	0	0	0	0	0	0	0	0	0	0	0	0	1	2	0	2	0	0	0	0		0		0		0		0		0		0		0		0		0		0		0		0		0
TTF2	Isoform 1 of Transcription termination factor 2	7	7	0	0	2	1	0	0	3	0	0	0	0	0	10	8	2	7	0	0	0	1	0.59763	7	1.4575	7		0		0	0.62905	2		1		0		0	0.51772	3		0		0		0		0
RPL9;OK/SW-cl.103;RPL9P7;RPL9P8;RPL9P9	60S ribosomal protein L9;19 kDa protein	0	0	0	0	0	0	0	0	0	0	0	0	0	0	4	2	2	3	0	0	0	0		0		0		0		0		0		0		0		0		0		0		0		0		0
DDX3X;DBX;DDX3;DDX3Y;DBY	ATP-dependent RNA helicase DDX3X;ATP-dependent RNA helicase DDX3Y	4	5	0	0	1	1	0	0	0	0	0	0	0	0	4	2	0	3	1	1	1	1	3.5465	4	0.91372	5		0		0		1		1		0		0		0		0		0		0		0
NFYA	Isoform Long of Nuclear transcription factor Y subunit alpha;Isoform Short of Nuclear transcription factor Y subunit alpha	0	0	0	0	0	0	0	0	0	0	0	0	0	0	0	0	2	3	0	1	0	0		0		0		0		0		0		0		0		0		0		0		0		0		0
VEZF1;DB1;ZNF161	zinc finger protein 161	0	1	0	0	0	0	0	0	3	1	0	0	0	0	1	1	3	1	0	0	0	0		0		1		0		0		0		0		0		0	1.2556	5	0.70373	2		0		0		0
ASF1A;CGI-98;HSPC146	Histone chaperone ASF1A	1	0	2	2	0	0	1	1	1	0	0	0	0	0	0	1	0	2	1	0	0	1		1		0	0.73273	2	1.29	2		0		0		1		1		1		0		0		0		0
RPS2;RPS4;LOC392781;tcag7.979	Uncharacterized protein ENSP00000351543;40S ribosomal protein S2;Uncharacterized protein ENSP00000353405;Uncharacterized protein ENSP00000349308 (Fragment);Uncharacterized protein ENSP00000350499;similar to ribosomal protein S2 isoform 1;Similar to Ribosom	0	0	0	0	0	0	0	0	0	0	0	0	0	0	0	0	2	2	0	0	0	0		0		0		0		0		0		0		0		0		0		0		0		0		0
HP1BP3;RP5-930J4.3-006	Uncharacterized protein HP1BP3;61 kDa protein;Heterochromatin protein 1, binding protein 3;Heterochromatin protein 1, binding protein 3;Heterochromatin protein 1, binding protein 3	3	1	0	0	2	1	0	0	0	1	1	1	0	0	0	1	2	2	1	1	1	0	0.5693	3		1		0		0	1.5613	2		1		0		0		0		1		1		1		0
RPL17	hypothetical protein LOC645296;60S ribosomal protein L17;hypothetical protein LOC645441;Uncharacterized protein ENSP00000375160;Ribosomal protein homolog PD-1;Uncharacterized protein ENSP00000349236;Uncharacterized protein ENSP00000382023 (Fragment);9 kDa	0	0	1	2	0	0	1	1	2	3	2	2	1	1	2	1	2	4	1	1	0	0		0		0		1	1.1901	2		0		0		1		1	1.7169	2	1.7714	3	1.2663	2	1.3192	2		1
KIF22;KID;KNSL4	Kinesin-like protein KIF22	1	1	0	0	1	0	0	0	0	0	0	0	0	0	2	3	1	2	0	0	1	0		1		1		0		0		1		0		0		0		0		0		0		0		0
VRK1	Serine/threonine-protein kinase VRK1	0	0	0	0	0	0	0	0	0	0	0	0	0	0	2	2	2	3	0	0	0	0		0		0		0		0		0		0		0		0		0		0		0		0		0
RSBN1L	round spermatid basic protein 1-like;Isoform 2 of Round spermatid basic protein 1-like protein	0	0	0	0	0	0	4	5	3	4	1	0	3	4	1	2	1	2	0	1	0	0		0		0		0		0		0		0	0.74712	4	0.79065	6	0.7907	3	0.76482	4		1		0	0.88534	3
RPS10;RP11-375E1__A.4-005;LOC376693	Ribosomal protein S10;40S ribosomal protein S10;40S ribosomal protein S10;similar to 40S ribosomal protein S10;Uncharacterized protein ENSP00000330985;LOC376693 protein	0	0	0	0	0	0	0	0	0	0	0	0	0	0	1	1	2	2	1	1	0	0		0		0		0		0		0		0		0		0		0		0		0		0		0
CENPV;PRR6	Isoform 1 of Proline-rich protein 6;Isoform 3 of Proline-rich protein 6;19 kDa protein	2	1	0	0	1	0	2	3	5	1	0	0	2	1	1	0	0	2	0	0	0	0	0.80812	2		1		0		0		1		0	0.55115	2	0.61201	3	0.57924	5		1		0		0	0.75631	2
CREB1	Isoform CREB-A of cAMP response element-binding protein;Isoform CREB-B of cAMP response element-binding protein;CREB	0	0	0	0	1	1	1	0	2	0	0	0	1	1	2	2	0	1	0	0	0	0		1	1.09	2		1		0	7.0191	2	0.11122	3	0.71352	2		1	0.45651	3		1		0		0	0.65366	2
NFYC;RP5-1066H13.1-012;RP5-1066H13.1-003;hCG_22867;RP5-1066H13.1-015;RP5-1066H13.1-011;hCBF-C	Isoform 3 of Nuclear transcription factor Y subunit gamma;Isoform 2 of Nuclear transcription factor Y subunit gamma;Nuclear transcription factor Y, gamma;Isoform 1 of Nuclear transcription factor Y subunit gamma;Nuclear transcription factor Y, gamma;Nuclea	0	0	0	0	0	0	0	0	0	0	0	0	0	0	0	0	2	3	0	0	0	0		0		0		0		0		0		0		0		0		0		0		0		0		0
RG9MTD1;MRPP1	RNA (guanine-9-) methyltransferase domain containing 1	0	0	0	0	0	0	0	0	0	0	0	0	0	0	4	3	1	3	0	0	0	0		0		0		0		0		0		0		0		0		0		0		0		0		0
MAZ	MYC-associated zinc finger protein isoform 2;Similar to Serum amyloid A-activating factor SAF-1;Zinc finger protein	0	2	0	0	0	0	0	0	1	0	0	0	0	0	2	1	1	4	0	0	0	0		0	1.3166	2		0		0		0		0		0		0		1		0		0		0		0
ZC3H11A;KIAA0663;ZC3HDC11A	Zinc finger CCCH domain-containing protein 11A;ZC3H11A protein	0	1	1	0	1	1	0	0	0	0	0	0	0	0	2	1	2	2	0	1	1	1		0	0.0069497	2		0		0		1	0.0017933	2		0		0		0		0		0		0		0
ZC3H18;NHN1	Isoform 1 of Nuclear protein NHN1;24 kDa protein	0	0	0	0	0	0	0	0	0	0	0	0	0	0	0	1	1	3	1	0	0	0		0		0		0		0		0		0		0		0		0		0		0		0		0
BCL11B;CTIP2;RIT1	Isoform 1 of B-cell lymphoma/leukemia 11B;Isoform 2 of B-cell lymphoma/leukemia 11B;Uncharacterized protein BCL11B	0	2	0	1	0	0	7	0	0	0	0	0	0	0	7	4	10	13	1	1	0	0		0	0.10383	2		0		1		0		0	5.2593	7		0		0		0		0		0		0
GTF2F1;RAP74	Transcription initiation factor IIF subunit alpha	1	0	0	1	1	0	0	0	0	0	0	0	0	0	4	3	2	2	0	0	0	0		1		0		0		1		0		0		0		0		0		0		0		0		0
RPS26;RP11-151A6.3-001;LOC285938;hCG_1745083;tcag7.125;RPS26L1	Uncharacterized protein ENSP00000349362;40S ribosomal protein S26;OTTHUMP00000018641;Putative uncharacterized protein RPS26;Uncharacterized protein ENSP00000375173;40S ribosomal protein S26-like 1;similar to 40S ribosomal protein S26;similar to 40S ribosom	0	0	0	0	0	0	0	0	0	0	0	0	0	0	1	1	0	2	0	0	0	0		0		0		0		0		0		0		0		0		0		0		0		0		0
ARHGEF2;KIAA0651;LFP40;RP11-336K24.3-004	Rho/rac guanine nucleotide exchange factor 2;Rho/rac guanine nucleotide exchange factor (GEF) 2;Rho/rac guanine nucleotide exchange factor (GEF) 2;Guanine nucleotide exchange factor GEF-H1	0	0	0	0	0	0	0	0	0	0	0	0	0	0	0	0	1	2	0	0	0	1		0		0		0		0		0		0		0		0		0		0		0		0		0
MYH9	Myosin-9;Putative uncharacterized protein DKFZp451J0218	1	0	0	0	0	0	1	0	0	0	0	1	0	0	4	7	3	4	1	1	0	0		1		0		0		0		0		0		1		0		0		0		0		1		0
FAM76A	Isoform 3 of Protein FAM76A;Isoform 1 of Protein FAM76A;Isoform 4 of Protein FAM76A;Isoform 2 of Protein FAM76A;Novel protein	0	0	0	0	0	0	0	0	0	0	0	0	0	0	0	0	1	2	1	0	0	0		0		0		0		0		0		0		0		0		0		0		0		0		0
RSL1D1;CATX11;CSIG;PBK1;L12	Ribosomal L1 domain-containing protein 1;RSL1D1 protein	0	0	0	1	1	0	2	1	1	1	0	0	0	1	1	1	2	3	1	1	1	0		0		0		0		1		1		0	0.55626	2		1		1		1		0		0		0
RPS14;PRO2640	40S ribosomal protein S14	1	2	0	0	0	0	1	1	2	1	0	0	0	0	2	3	2	2	0	1	1	1		1	0.9065	2		0		0		0		0		1		1	0.49001	2		1		0		0		0
TCERG1;CA150;TAF2S	Isoform 1 of Transcription elongation regulator 1;Isoform 2 of Transcription elongation regulator 1	0	0	0	0	0	0	0	0	0	0	0	0	0	0	5	4	4	6	0	1	0	0		0		0		0		0		0		0		0		0		0		0		0		0		0
ZNF593;RP11-96L14.6-001;hCG_40586	zinc finger protein 593;Zinc finger protein 593	0	0	0	0	0	0	0	0	0	0	0	0	0	0	3	2	2	4	1	2	0	0		0		0		0		0		0		0		0		0		0		0		0		0		0
PPAN;SSF1;PPAN-P2RY11;hCG_2033702	PPAN-P2RY11 protein;Protein;Isoform 1 of Suppressor of SWI4 1 homolog;Isoform 2 of Suppressor of SWI4 1 homolog;52 kDa protein;Uncharacterized protein PPAN-P2RY11	0	0	0	0	0	0	0	0	0	0	0	0	0	0	2	3	0	1	0	0	0	0		0		0		0		0		0		0		0		0		0		0		0		0		0
HNRNPU;HNRPU;SAFA;U21.1;RP11-11N7.3-004	Isoform Short of Heterogeneous nuclear ribonucleoprotein U;heterogeneous nuclear ribonucleoprotein U isoform a;Heterogeneous nuclear ribonucleoprotein U	7	10	0	0	0	0	2	1	1	1	0	0	3	1	3	3	5	9	1	0	0	0	1.2776	8	1.1549	10		0		0		0		0	0.90672	3	1.0539	2	1.0508	2	0.91649	2		0		0	0.4758	5
RPL4;RPL1	60S ribosomal protein L4;11 kDa protein	1	1	0	0	0	0	0	0	0	0	0	0	0	0	1	2	1	3	1	1	0	0		1		1		0		0		0		0		0		0		0		0		0		0		0
UBTF;UBF;UBF1	Isoform UBF2 of Nucleolar transcription factor 1	0	0	0	0	0	0	0	0	0	0	0	0	0	0	1	1	1	1	1	1	1	1		0		0		0		0		0		0		0		0		0		0		0		0		0
SNRPB;COD;SNRPB1;SNRPN;HCERN3;SMN;SNURF	Isoform SM-B1 of Small nuclear ribonucleoprotein-associated proteins B and B';Uncharacterized protein SNRPB;30 kDa protein;Small nuclear ribonucleoprotein polypeptide N variant;Small nuclear ribonucleoprotein B';Isoform SM-B' of Small nuclear ribonucleopro	1	1	0	0	1	0	1	0	0	1	0	0	0	0	2	2	0	2	0	1	1	1		1		1		0		0		1		0		1		0		0		1		0		0		0
RPS13	40S ribosomal protein S13	0	0	0	0	0	0	1	0	1	0	0	0	0	0	0	1	2	2	0	0	0	0		0		0		0		0		0		0		1		0		1		0		0		0		0
UTP14A;SDCCAG16	Isoform 1 of U3 small nucleolar RNA-associated protein 14 homolog A;Uncharacterized protein UTP14A (Fragment);Isoform 2 of U3 small nucleolar RNA-associated protein 14 homolog A	0	0	0	0	0	0	0	0	0	0	0	0	0	0	1	3	0	2	0	0	0	0		0		0		0		0		0		0		0		0		0		0		0		0		0
NRF1;hCG_1811093;tcag7.430	NRF1 protein;Isoform Long of Nuclear respiratory factor 1;Isoform Short of Nuclear respiratory factor 1	1	1	0	0	0	0	0	0	0	0	0	0	0	0	0	3	2	3	1	0	0	0		1		1		0		0		0		0		0		0		0		0		0		0		0
MPHOSPH10;MPP10	U3 small nucleolar ribonucleoprotein protein MPP10	0	0	0	0	0	0	0	0	0	0	0	0	0	0	2	3	2	3	1	1	0	0		0		0		0		0		0		0		0		0		0		0		0		0		0
ARRB2;ARB2;ARR2;DKFZp686L0365	Isoform 2 of Beta-arrestin-2;Isoform 1 of Beta-arrestin-2;Isoform 3 of Beta-arrestin-2;arrestin, beta 2 isoform 2;23 kDa protein	0	0	0	0	0	0	0	0	0	0	0	0	0	0	9	4	1	3	1	1	0	0		0		0		0		0		0		0		0		0		0		0		0		0		0
RRP7A;CGI-96	Gastric cancer antigen Zg14;similar to CG9107-PB, isoform B	0	0	0	0	0	0	0	0	0	0	0	0	0	0	2	1	2	7	0	1	0	0		0		0		0		0		0		0		0		0		0		0		0		0		0
TAF3	Transcription initiation factor TFIID subunit 3	0	2	10	10	5	0	2	0	0	1	16	14	0	0	0	1	2	3	1	1	0	0		0	0.81111	2	0.93382	11	0.78478	11	0.91599	6		0	0.65349	2		0		0		1	0.81074	19	1.018	14		0
CIRBP;A18HNRNP;CIRP	Cold-inducible RNA-binding protein	1	0	0	0	0	0	0	0	0	0	0	0	1	1	0	0	0	0	0	0	0	0		1		0		0		0		0		0		0		0		0		0		0		0		1
CHD1;CHD2	chromodomain helicase DNA binding protein 1;Isoform 1 of Chromodomain-helicase-DNA-binding protein 2;Isoform 2 of Chromodomain-helicase-DNA-binding protein 2	0	0	0	0	0	0	0	0	0	0	0	0	0	0	2	1	0	2	0	0	0	0		0		0		0		0		0		0		0		0		0		0		0		0		0
NSUN5;WBSCR20;WBSCR20A	Isoform 2 of Putative methyltransferase NSUN5;Isoform 1 of Putative methyltransferase NSUN5	0	0	0	0	0	0	0	0	0	0	0	0	0	0	0	1	1	5	0	0	0	0		0		0		0		0		0		0		0		0		0		0		0		0		0
SFRS3;SRP20	Splicing factor, arginine/serine-rich 3;14 kDa protein	2	2	0	0	5	4	0	0	0	0	0	0	1	1	2	1	1	2	1	1	1	1	1.9702	2	0.47242	2		0		0	0.47223	7	1.6578	5		0		0		0		0		0		0		1
SP3	Isoform 1 of Transcription factor Sp3;Isoform 2 of Transcription factor Sp3;Isoform 6 of Transcription factor Sp3;Isoform 5 of Transcription factor Sp3;Isoform 3 of Transcription factor Sp3;Isoform 4 of Transcription factor Sp3	3	3	0	0	1	0	0	0	0	0	0	0	0	0	0	0	0	2	0	1	0	0	0.84276	4	0.95021	6		0		0		1		0		0		0		0		0		0		0		0
RBM3;RNPL	Putative RNA-binding protein 3	2	1	0	0	1	0	1	0	3	0	0	0	4	9	2	0	1	2	1	0	0	0	0.15967	2		1		0		0		1		0		1		0	0.092005	5		0		0		0	0.15369	6
RPL24;RP1-125M3.2-001	20 kDa protein;19 kDa protein;60S ribosomal protein L24;13 kDa protein;OTTHUMP00000016411	0	1	0	0	0	0	0	0	0	0	0	0	0	0	1	1	1	2	0	1	0	0		0		1		0		0		0		0		0		0		0		0		0		0		0
CDSN;S	Corneodesmosin precursor;Corneodesmosin;cDNA FLJ78714, highly similar to Homo sapiens corneodesmosin, mRNA	1	0	0	0	1	1	0	1	1	2	1	1	0	0	1	4	2	2	1	1	1	1		1		0		0		0		1		1		0		1		0	0.08866	2		1		1		0
NFYB;HAP3	Nuclear transcription factor Y subunit beta;14 kDa protein;11 kDa protein	0	0	0	0	0	0	0	0	0	0	0	0	0	0	0	0	2	1	0	0	0	0		0		0		0		0		0		0		0		0		0		0		0		0		0
HNRNPL;HNRPL;P/OKcl.14	64 kDa protein;heterogeneous nuclear ribonucleoprotein L isoform a;heterogeneous nuclear ribonucleoprotein L isoform b	0	1	0	0	0	0	0	0	0	0	0	0	9	6	1	1	0	0	1	0	0	0		0		1		0		0		0		0		0		0		0		0		0		0	0.033232	25
ZGPAT;GPATC6;GPATCH6;KIAA1847;ZC3H9;ZC3HDC9;RP4-583P15.3-005	Isoform 1 of Zinc finger CCCH-type with G patch domain-containing protein;Isoform 2 of Zinc finger CCCH-type with G patch domain-containing protein;Zinc finger, CCCH-type with G patch domain	0	1	0	0	0	0	0	0	0	0	0	0	0	0	1	1	2	1	1	0	0	0		0		1		0		0		0		0		0		0		0		0		0		0		0
RPS16	40S ribosomal protein S16;RPS16 protein;Uncharacterized protein ENSP00000375187;similar to 40S ribosomal protein S16;similar to 40S ribosomal protein S16 isoform 2	0	0	0	0	0	0	0	0	0	0	0	0	0	0	1	2	2	0	1	0	0	0		0		0		0		0		0		0		0		0		0		0		0		0		0
CBFB	core-binding factor, beta subunit isoform 1	0	1	0	0	0	0	0	0	0	0	0	0	0	0	1	1	1	1	0	0	0	0		0		1		0		0		0		0		0		0		0		0		0		0		0
MYB;RP1-32B1.1-005	Isoform 4 of Myb proto-oncogene protein;C-myb v-myb myeloblastosis viral oncogene homologue (avian), exon 1 and joined CDS;Isoform 6 of Myb proto-oncogene protein;Isoform 1 of Myb proto-oncogene protein;Isoform 2 of Myb proto-oncogene protein;Isoform 5 of	0	0	0	0	0	0	0	0	0	0	0	0	0	0	0	0	2	0	0	0	0	0		0		0		0		0		0		0		0		0		0		0		0		0		0
THAP11;HRIHFB2206	THAP domain containing 11	0	0	0	0	0	0	1	0	1	0	0	0	1	0	0	1	2	1	0	0	0	0		0		0		0		0		0		0		1		0		1		0		0		0		1
WDR5;BIG3	WD repeat-containing protein 5	0	0	0	0	1	0	0	0	5	2	0	0	1	0	2	1	2	1	1	0	0	0		0		0		0		0		1		0		0		0	1.0419	5	0.91601	2		0		0		1
THOC7;NIF3L1BP1	THO complex subunit 7 homolog;15 kDa protein;24 kDa protein	0	0	0	0	0	0	0	0	0	0	0	0	0	0	0	0	2	1	1	1	0	1		0		0		0		0		0		0		0		0		0		0		0		0		0
EPPK1;EPIPL;PLEC1;hCG_1994702	Epiplakin;Isoform 1 of Plectin-1;plectin 1 isoform 6;plectin 1 isoform 1;plectin 1 isoform 10;Isoform 4 of Plectin-1;plectin 1 isoform 8;plectin 1 isoform 2;plectin 1 isoform 3;plectin 1 isoform 7	0	0	1	0	1	1	0	0	0	0	0	1	0	0	0	0	2	0	0	0	1	0		0		0		1		0		1		1		0		0		0		0		0		1		0
TUBA4B;TUBA4	Tubulin alpha-4 chain	0	0	0	0	0	0	0	0	0	0	0	0	0	0	0	0	1	1	0	0	0	0		0		0		0		0		0		0		0		0		0		0		0		0		0
CST4	Cystatin-S precursor	0	0	0	0	0	0	0	0	2	0	0	2	0	0	0	0	2	0	0	0	0	0		0		0		0		0		0		0		0		0	0.30459	3		0		0	0.067726	3		0
RNASE7;UNQ2516/PRO6006	Ribonuclease 7 precursor	0	0	0	0	0	0	0	0	0	0	0	0	0	0	1	2	3	0	0	2	0	0		0		0		0		0		0		0		0		0		0		0		0		0		0
EEF1A1;EEF1A;EF1A;LENG7;EEF1AL3;RP11-505P4.2-003;EEF1A2;EEF1AL;STN	Elongation factor 1-alpha 1;Elongation factor 1-alpha;Elongation factor 1-alpha;Elongation factor 1-alpha 2	0	0	2	0	0	0	0	0	0	0	1	1	0	3	2	1	3	0	0	1	0	0		0		0	0.73258	2		0		0		0		0		0		0		0		1		1		0
LACRT	Extracellular glycoprotein lacritin precursor	2	1	0	0	2	1	0	1	2	1	0	3	0	1	1	0	3	0	1	0	1	0		1		1		0		0		1		0		0		0		1		1		0	0.016405	2		0
UNQ773/PRO1567	Protein UNQ773/PRO1567 precursor;Uncharacterized protein ENSP00000371715	0	0	0	0	0	0	0	0	2	0	0	1	0	1	0	0	2	0	0	0	0	0		0		0		0		0		0		0		0		0		1		0		0		1		0
PIGR	Polymeric immunoglobulin receptor precursor	0	0	0	0	0	2	0	3	1	0	1	9	0	4	0	0	3	0	0	0	1	1		0		0		0		0		0		0		0	0.09088	2		1		0		0	0.088994	7		0
KRT13	Isoform 1 of Keratin, type I cytoskeletal 13;Isoform 2 of Keratin, type I cytoskeletal 13	0	0	0	0	0	0	0	0	0	0	0	0	0	1	0	0	1	0	0	0	0	0		0		0	0.05693	4		0		0	0.043612	2		0		0		0		0		0	0.05778	3		0
POF1B	Isoform 1 of Protein POF1B;Isoform 2 of Protein POF1B	1	0	2	0	1	0	0	1	0	0	0	2	0	0	0	0	6	0	0	0	0	0		0		0	0.1716	2		0		0		0		0		0		0		0		0	0.3273	2		0
KRT4;CYK4	keratin 4;33 kDa protein	0	0	0	0	0	1	0	0	0	0	0	2	0	2	0	0	4	0	0	0	0	0		0		0		0		0		0		1		0		0		0		0		0	0.13033	2		0
AMY1A;AMY1;AMY1B;AMY1C;AMY2B;AMY2A	Alpha-amylase 1 precursor;Alpha-amylase 2B precursor;similar to Salivary alpha-amylase precursor;Pancreatic alpha-amylase precursor	0	1	1	1	0	0	0	3	13	0	0	1	0	2	2	1	7	0	0	2	1	1		0		0		0		1		0		0		0		0	0.032859	14		0		0		1		0
ACTA1;ACTA;ACTC1;ACTC;ACTA2;ACTSA;ACTVS;GIG46;ACTG2;ACTA3;ACTL3;ACTSG;RP5-1068B5.2-003	Actin, alpha skeletal muscle;Actin, alpha cardiac muscle 1;Actin, aortic smooth muscle;Actin, gamma-enteric smooth muscle;Uncharacterized protein ACTA1;Actin, alpha 1, skeletal muscle;ACTA2 protein (Fragment);Actin alpha 1 skeletal muscle protein	1	0	1	1	1	1	0	1	0	0	0	0	0	0	1	4	5	1	1	1	1	1		1		0	0.50061	2		1		1		1		0		1		0		0		0		0		0
LGALS7;PIG1	Galectin-7	1	0	1	0	3	1	0	1	1	0	0	2	0	0	0	0	2	0	0	1	1	0		1		0		1		0	0.045776	4		1		0		1		1		0		0	0.097225	2		0
MUC7;MG2	Mucin-7 precursor	0	0	0	0	0	0	0	0	0	0	0	0	0	0	0	0	2	0	0	0	0	0		0		0		0		0		0		0		0		0		0		0		0		0		0
HNRNPA0;HNRPA0	Heterogeneous nuclear ribonucleoprotein A0	2	2	0	2	0	1	5	6	1	0	0	0	5	7	5	1	0	0	0	0	0	3	0.8434	2	2.3523	2		0	0.77813	2		0		1	0.11176	5	8.4135	7		1		0		0		0	0.11849	8
RRP9;RNU3IP2;U355K	U3 small nucleolar RNA-interacting protein 2	0	0	0	0	0	0	0	0	0	0	0	0	0	0	2	0	0	0	0	0	0	0		0		0		0		0		0		0		0		0		0		0		0		0		0
NTHL1;NTH1;OCTS3	Endonuclease III-like protein 1	1	0	0	0	1	0	3	4	0	1	0	0	2	0	3	3	1	0	0	1	0	0		1		0		0		0		1		0	1.1965	3	1.0834	4		0		1		0		0	1.0137	2
CCBL2;DKFZp547N1117;RBMXL1;RP4-531M19.2-001;hCG_23341	kynurenine aminotransferase III isoform 3	0	0	0	0	0	0	0	0	0	0	0	0	0	0	2	1	0	1	1	1	0	0		0		0		0		0		0		0		0		0		0		0		0		0		0
CEBPZ;CBF2	CCAAT/enhancer-binding protein zeta	0	0	0	0	0	0	0	0	1	0	0	0	0	0	2	1	0	1	0	0	0	0		0		0		0		0		0		0		0		0		1		0		0		0		0
LTV1	Protein LTV1 homolog;Similar to An1 protein	0	0	0	0	0	0	0	0	0	0	0	0	0	0	2	0	0	1	1	1	0	0		0		0		0		0		0		0		0		0		0		0		0		0		0
RPS29	40S ribosomal protein S29;ribosomal protein S29 isoform 2	0	0	0	0	0	0	0	0	0	0	0	0	0	0	2	1	1	1	1	1	0	0		0		0		0		0		0		0		0		0		0		0		0		0		0
MAFG	Transcription factor MafG;Uncharacterized protein ENSP00000383531	0	0	1	0	0	0	0	0	0	0	0	0	1	0	1	0	0	0	0	0	0	0		1		0	0.56419	2	0.6391	2	1.3466	2		0		1		1	0.33989	2		1	0.7445	2		1	2.0183	3
RPS5	40S ribosomal protein S5;Uncharacterized protein ENSP00000351521	0	0	0	0	0	0	0	0	0	0	0	0	0	0	2	1	1	1	0	0	0	0		0		0		0		0		0		0		0		0		0		0		0		0		0
HIST1H3A;H3FA;HIST1H3B;H3FL;HIST1H3C;H3FC;HIST1H3D;H3FB;HIST1H3E;H3FD;HIST1H3F;H3FI;HIST1H3G;H3FH;HIST1H3H;H3FK;HIST1H3I;H3FF;HIST1H3J;H3FJ	Histone H3.1;Similar to Histone H3.1	0	0	0	0	0	0	0	0	0	0	0	0	0	0	1	0	0	1	0	0	0	0		0		0		0		0		0		0		0		0		0		0		0		0		0
PWP1	Periodic tryptophan protein 1 homolog	0	0	0	0	0	0	0	0	0	0	0	0	0	0	2	1	1	1	0	0	0	0		0		0		0		0		0		0		0		0		0		0		0		0		0
PRC1	77 kDa protein;76 kDa protein;Isoform 1 of Protein regulator of cytokinesis 1;protein regulator of cytokinesis 1 isoform 2;Isoform 2 of Protein regulator of cytokinesis 1;protein regulator of cytokinesis 1 isoform 3	0	0	0	0	0	0	0	0	0	0	0	0	0	0	2	1	0	1	1	0	0	0		0		0		0		0		0		0		0		0		0		0		0		0		0
RACGAP1;KIAA1478;MGCRACGAP	Rac GTPase-activating protein 1;18 kDa protein	0	0	0	0	0	0	0	0	0	0	0	0	0	0	2	0	0	0	1	1	0	0		0		0		0		0		0		0		0		0		0		0		0		0		0
HDAC1;RPD3L1;RP4-811H24.2-010	Histone deacetylase 1;Histone deacetylase 1	0	0	0	0	0	0	0	0	0	0	1	1	0	0	0	0	0	0	0	0	0	0		0		0		0		1		0		0		1		0		0		0	0.92969	2	0.86408	4		0
ACIN1;ACINUS;KIAA0670	Isoform 1 of Apoptotic chromatin condensation inducer in the nucleus;Isoform 2 of Apoptotic chromatin condensation inducer in the nucleus;Isoform 3 of Apoptotic chromatin condensation inducer in the nucleus	0	1	2	4	2	1	1	0	0	0	1	0	0	0	2	2	1	1	1	1	1	0		0		1	1.9286	2	1.4211	4	0.8198	2		1		1		0		0		0		1		0		0
DNAJA1;DNAJ2;HDJ2;HSJ2;HSPF4	DnaJ homolog subfamily A member 1	1	0	0	0	0	0	0	0	0	0	0	0	0	0	3	0	0	1	0	0	0	0		1		0		0		0		0		0		0		0		0		0		0		0		0
TBC1D10B;FP2461	CDNA FLJ13130 fis, clone NT2RP3002972, weakly similar to Halocynthia roretzi HrPET-1;32 kDa protein	0	0	0	0	0	0	0	0	0	0	0	0	0	0	3	2	1	1	1	1	0	0		0		0		0		0		0		0		0		0		0		0		0		0		0
ILF2;NF45;PRO3063	Interleukin enhancer-binding factor 2;Interleukin enhancer binding factor 2 variant (Fragment);12 kDa protein	0	0	0	0	0	0	0	0	0	0	0	0	0	1	2	2	1	0	0	1	0	0		0		0		0		0		0		0		0		0		0		0		0		0		0
ACTR8;INO80N	Actin-related protein 8;58 kDa protein;ACTR8 protein	0	1	2	2	0	0	0	0	4	0	0	0	0	0	4	3	0	0	0	0	0	0		0		1	0.79174	2	0.87125	2		0		0		0		0	0.96029	4		0		0		0		0
POLR2L	DNA-directed RNA polymerases I, II, and III subunit RPABC5	1	1	0	1	1	0	1	0	0	0	0	0	0	0	2	1	0	1	1	1	0	1		1		1		0	0.75874	2		1		0		1		0		0		0		0		0		0
FAM111A;KIAA1895	Protein FAM111A	0	0	0	0	0	0	0	0	0	0	0	0	0	0	2	2	1	0	0	1	0	0		0		0		0		0		0		0		0		0		0		0		0		0		0
RDX;EZR;VIL2;MSN	Radixin isoform b;Ezrin;69 kDa protein;Ezrin;Moesin;Uncharacterized protein MSN (Fragment);Radixin isoform c;Cytovillin 2 (Fragment)	0	0	0	0	0	0	0	0	0	0	0	0	0	0	2	2	0	1	0	1	0	0		0		0		0		0		0		0		0		0		0		0		0		0		0
POLR2F;POLRF	DNA-directed RNA polymerases I, II, and III subunit RPABC2	0	0	0	0	0	0	0	0	0	0	0	0	0	0	2	0	0	0	1	0	0	0		0		0		0		0		0		0		0		0		0		0		0		0		0
MPHOSPH8;MPP8	M-phase phosphoprotein 8	0	0	0	0	0	0	0	0	0	0	0	0	0	0	2	3	1	1	1	0	0	0		0		0		0		0		0		0		0		0		0		0		0		0		0
CYFIP2;KIAA1168;PIR121;CYFIP1;KIAA0068	Isoform 1 of Cytoplasmic FMR1-interacting protein 2;Uncharacterized protein CYFIP2;Isoform 1 of Cytoplasmic FMR1-interacting protein 1;Isoform 2 of Cytoplasmic FMR1-interacting protein 1;57 kDa protein	0	0	0	0	0	1	0	0	0	0	0	0	0	0	2	0	0	0	0	1	0	0		0		0		0		0		0		1		0		0		0		0		0		0		0
SRPK1;RP3-422H11.1-003	Isoform 1 of Serine/threonine-protein kinase SRPK1;Isoform 2 of Serine/threonine-protein kinase SRPK1;SFRS protein kinase 1	0	0	0	0	0	0	0	0	0	0	0	0	0	0	3	0	0	0	0	1	0	0		0		0		0		0		0		0		0		0		0		0		0		0		0
GSDMA;GSDM;GSDM1;FKSG9	Gasdermin	0	1	2	0	0	0	0	0	0	0	0	1	0	0	3	0	1	0	0	0	1	0		0		0		1		0		0		0		0		0		0		0		0		1		0
KPRP;C1orf45	Keratinocyte proline-rich protein	0	0	1	0	0	0	0	0	1	0	0	1	0	1	3	1	2	0	1	0	0	0		0		0		1		0		0		0		0		0		1		0		0		1		0
RECQL;RECQL1	ATP-dependent DNA helicase Q1;Uncharacterized protein RECQL (Fragment)	0	0	0	0	0	0	0	0	0	0	0	0	0	0	1	2	0	0	0	0	0	0		0		0		0		0		0		0		0		0		0		0		0		0		0
C9orf114	Uncharacterized protein C9orf114	0	0	0	0	0	0	0	0	0	0	0	0	0	0	1	3	1	0	1	1	0	0		0		0		0		0		0		0		0		0		0		0		0		0		0
UGCGL1;GT;UGGT;UGT1;UGTR	UDP-glucose ceramide glucosyltransferase-like 1 isoform 1;UDP-glucose:glycoprotein glucosyltransferase 1 precursor	0	0	0	0	0	0	0	0	0	0	0	0	0	0	0	1	0	0	0	0	0	0		0		0		0		0		0		0		0		0		0		0		0		0		0
ZBTB2;KIAA1483;ZNF437	Zinc finger and BTB domain-containing protein 2	0	0	0	0	0	0	1	0	0	0	0	0	0	0	1	2	1	0	0	0	0	0		0		0		0		0		0		0		1		0		0		0		0		0		0
NFRKB;INO80G	Isoform 2 of Nuclear factor related to kappa-B-binding protein;Isoform 1 of Nuclear factor related to kappa-B-binding protein;Isoform 3 of Nuclear factor related to kappa-B-binding protein	0	0	3	4	0	0	0	0	0	0	1	0	0	0	0	4	0	0	1	1	0	0		0		0	1.1274	3	0.94704	5		0		0		0		0		0		0		1		0		0
MLF1IP;CENPU;ICEN24;KLIP1;PBIP1	Isoform 1 of Centromere protein U;Isoform 2 of Centromere protein U	0	1	0	0	0	0	0	0	0	0	1	0	0	0	1	2	0	1	0	1	0	0		0		1		0		0		0		0		0		0		0		0		1		0		0
C17orf42	hypothetical protein LOC79736;22 kDa protein;20 kDa protein	0	0	0	0	0	0	1	1	1	1	0	0	0	1	1	2	0	1	0	0	0	0		0		0		0		0		0		0		1		1		1		1		0		0		0
EIF4A3;DDX48;KIAA0111	Eukaryotic initiation factor 4A-III	1	0	0	1	0	0	0	0	0	0	0	0	1	0	2	2	0	2	1	1	0	0		1		0		0		1		0		0		0		0		0		0		0		0		1
RUNX3;AML2;CBFA3;PEBP2A3	Isoform 2 of Runt-related transcription factor 3;Isoform 1 of Runt-related transcription factor 3	0	0	0	0	0	0	0	0	0	0	0	0	0	0	0	1	0	1	0	0	0	0		0		0		0		0		0		0		0		0		0		0		0		0		0
MLL;ALL1;CXXC7;HRX;HTRX;KMT2A;TRX1	Isoform 1 of Zinc finger protein HRX;Isoform 14P-18B of Zinc finger protein HRX	0	0	0	0	0	0	0	0	0	3	0	0	0	0	1	2	1	1	1	1	0	0		0		0		0		0		0		0		0		0		0	0.66036	2		0		0		0
CCDC137	Coiled-coil domain-containing protein 137	0	0	0	0	0	0	0	2	1	2	0	0	0	0	1	2	1	1	0	0	0	0		0		0		0		0		0		0		0	0.76804	2		1	2.9462	2		0		0		0
MYH7;MYHCB;MYH6;MYHCA	Rhabdomyosarcoma antigen MU-RMS-40.7A;Myosin-7;myosin heavy chain 6;Myosin-6	0	0	0	0	0	0	0	0	0	0	0	0	0	0	0	2	0	0	0	0	0	0		0		0		0		0		0		0		0		0		0		0		0		0		0
MYH1;MYH4	Myosin-1;MYH1 protein (Fragment);Myosin-4	0	0	0	0	0	0	0	0	0	0	0	0	0	0	0	4	0	0	0	0	0	0		0		0		0		0		0		0		0		0		0		0		0		0		0
CKM;CKMM	Creatine kinase M-type	0	0	0	0	0	0	0	0	0	0	0	0	0	0	0	7	0	0	0	0	0	0		0		0		0		0		0		0		0		0		0		0		0		0		0
ALDOC;ALDC	Fructose-bisphosphate aldolase C;Uncharacterized protein ALDOC;16 kDa protein	0	0	0	0	0	0	0	0	0	0	0	0	0	0	0	1	1	0	0	0	0	0		0		0		0		0		0		0		0		0		0		0		0		0		0
ALDOA;ALDA	45 kDa protein;Fructose-bisphosphate aldolase A	0	0	0	0	1	1	0	2	1	0	0	1	0	0	0	4	2	0	0	0	0	0		0		0		0		0		1		0		0		0		0		0		0		1		0
USF2	Isoform USF2A of Upstream stimulatory factor 2;Isoform USF2A-delta-H of Upstream stimulatory factor 2;Isoform USF2B of Upstream stimulatory factor 2;Upstream stimulatory factor 2c	0	0	0	0	0	0	0	0	0	0	0	0	1	3	0	0	0	0	0	0	0	0		0		0		0		0		0		0		0		0		0		0		0		0		1
IGF2BP1;CRDBP;VICKZ1;ZBP1	Insulin-like growth factor 2 mRNA-binding protein 1	0	0	0	0	0	0	1	0	0	0	0	0	12	14	0	0	0	0	0	0	0	0		0		0		0		0		0		0		1		0		0		0		0		0	0.072924	22
IGF2BP3;IMP3;KOC1;VICKZ3	Isoform 1 of Insulin-like growth factor 2 mRNA-binding protein 3;Isoform 2 of Insulin-like growth factor 2 mRNA-binding protein 3	0	0	0	0	0	0	0	0	0	0	0	0	8	10	0	0	0	0	0	0	0	0		0		0		0		0		0		0		0		0		0		0		0		0	0.081367	11
GGT5;GGTLA1	gamma-glutamyltransferase-like activity 1 isoform a;Isoform 1 of Gamma-glutamyltransferase 5 precursor;Isoform 2 of Gamma-glutamyltransferase 5 precursor	0	0	0	0	0	0	0	0	0	0	0	0	1	1	0	0	0	0	0	0	0	0		0		0		0		0		0		0		0		0		0		0		0		0		1
TIAL1;hCG_40603	TIA-1 related protein isoform 2;Nucleolysin TIAR;T-cluster binding protein	0	0	0	0	0	0	0	0	0	0	0	0	4	2	0	0	0	0	0	0	0	0		0		0		0		0		0		0		0		0		0		0		0		0	0.10159	4
RALY;hCG_37136;HNRPCL2;P542;RP1-64K7.1-007;RP1-64K7.1-005;RP1-64K7.1-004	RNA binding protein (Fragment);Isoform 2 of RNA-binding protein Raly;Isoform 1 of RNA-binding protein Raly;RNA binding protein, autoantigenic;RNA binding protein, autoantigenic;RNA binding protein, autoantigenic	2	2	0	0	0	0	0	0	0	0	0	0	3	1	0	0	0	0	0	0	0	0	2.1159	2	0.72894	2		0		0		0		0		0		0		0		0		0		0	0.52248	3
PCBP2;hCG_2017557;PCBP3	poly(rC)-binding protein 2 isoform a;Poly(rC)-binding protein 2;poly(rC)-binding protein 2 isoform b;PCBP2 protein;Uncharacterized protein PCBP3;Poly(rC)-binding protein 3 (Alpha-CP3). Isoform 5;Isoform 1 of Poly(rC)-binding protein 3;Isoform 4 of Poly(rC)	0	0	0	0	0	0	0	1	2	0	0	0	3	4	0	0	0	0	0	0	0	0		0		0		0		0		0		0		0		1	0.60263	2		0		0		0	0.30616	3
PTBP2;NPTB;PTB;PTBLP	Isoform 3 of Polypyrimidine tract-binding protein 2;Isoform 4 of Polypyrimidine tract-binding protein 2;Isoform 2 of Polypyrimidine tract-binding protein 2;Isoform 1 of Polypyrimidine tract-binding protein 2;Isoform 6 of Polypyrimidine tract-binding protei	1	1	0	0	0	0	0	0	0	0	0	0	4	3	0	0	0	0	0	0	0	0		1		1		0		0		0		0		0		0		0		0		0		0	0.49186	7
SF3B4;SAP49	Splicing factor 3B subunit 4	0	0	0	0	0	0	0	1	1	0	0	0	1	2	0	0	0	0	0	0	0	1		0		0		0		0		0		0		0		1		1		0		0		0		1
PCBP1	Poly(rC)-binding protein 1	3	0	0	1	6	4	1	3	5	2	0	0	6	7	0	1	0	0	0	0	0	2	0.95801	3		1		0		1	0.232	12	3.5567	10		1	0.70015	4	0.50272	7	1.0321	4		0		0	0.57111	17
PTBP1;hCG_20560;PTB	polypyrimidine tract-binding protein 1 isoform a;Isoform 2 of Polypyrimidine tract-binding protein 1;Isoform 1 of Polypyrimidine tract-binding protein 1;Polypyrimidine tract-binding protein 1 isoform c variant (Fragment)	1	0	0	0	1	0	0	0	0	0	0	0	10	14	1	0	0	0	0	0	0	0		1		0		0		0		1		0		0		0		0		0		0		0	0.65886	32
SF3B3;KIAA0017;SAP130	Isoform 1 of Splicing factor 3B subunit 3;Isoform 2 of Splicing factor 3B subunit 3	2	3	0	0	2	0	2	4	3	1	0	0	5	2	0	0	0	0	1	0	0	5	0.91995	2	0.97331	3		0		0	0.84516	2		0	0.88734	2	0.57704	4	1.0933	3		1		0		0	0.48552	6
ROD1	Putative uncharacterized protein DKFZp781I1117;Regulator of differentiation 1 (Rod1). Isoform 2;ROD1 regulator of differentiation 1;ROD1 regulator of differentiation 1	0	0	0	0	0	0	0	0	0	0	0	0	2	3	0	0	0	0	0	0	0	0		0		0		0		0		0		0		0		0		0		0		0		0	0.91057	2
TREX1	Isoform 1 of Three prime repair exonuclease 1;Isoform 3 of Three prime repair exonuclease 1;Isoform 2 of Three prime repair exonuclease 1;18 kDa protein	0	0	0	1	1	1	1	3	5	3	2	4	0	2	0	0	1	0	0	0	0	1		0		0		0		1		1		1		1	0.94265	3	1.1457	5	1.1374	3	1.0105	2	0.85256	4		0
TTF1	Transcription termination factor 1;Transcription factor	1	3	1	1	3	0	1	2	2	2	1	2	0	2	0	1	0	0	1	1	0	0		1	1.1014	3		1		1	1.1985	3		0		1	0.99852	2	0.99574	2	0.71736	4		1	0.45554	2		0
RBM34;KIAA0117;RP11-739C15.1-008;RP11-739C15.1-007	RNA-binding protein 34;Novel protein;RNA binding motif protein 34	0	0	0	0	1	1	3	1	1	1	0	0	3	2	0	0	1	0	0	0	0	0		0		0		0		0		1		1	0.22656	3		1		1		1		0		0	0.52087	3
RPL23A;hCG_1988529	Uncharacterized protein RPL23A;Uncharacterized protein RPL23A;Protein;Uncharacterized protein ENSP00000250979;60S ribosomal protein L23a;similar to 60S ribosomal protein L23a;similar to 60S ribosomal protein L23a;Uncharacterized protein ENSP00000339013;hyp	0	0	0	0	0	0	2	2	1	2	0	0	0	2	1	0	1	1	1	1	0	0		0		0		0		0		0		0	0.6411	2	0.66723	2		1	0.59784	2		0		0		0
LPLUNC1;C20orf114;UNQ706/PRO1357	Isoform 1 of Long palate, lung and nasal epithelium carcinoma-associated protein 1 precursor;Isoform 2 of Long palate, lung and nasal epithelium carcinoma-associated protein 1 precursor	0	0	0	0	0	0	0	0	0	0	0	1	0	2	0	0	0	0	0	0	0	0		0		0		0		0		0		0		0		0		0		0		0		0		0
CETN3;CEN3	Centrin-3	4	2	2	4	2	0	1	2	1	2	3	2	3	0	0	0	0	0	0	0	0	1	1.3395	4	1.2017	2	1.5428	2	1.9901	4	1.2267	2		0		1	1.6593	2		1	1.3047	2	1.4904	4	1.3081	2	1.7922	3
PEX5;PXR1	Isoform 2 of Peroxisomal targeting signal 1 receptor;27 kDa protein;Isoform 1 of Peroxisomal targeting signal 1 receptor;Isoform 3 of Peroxisomal targeting signal 1 receptor;11 kDa protein	0	0	0	0	0	0	1	2	0	0	0	0	2	0	0	0	0	0	0	0	0	0		0		0		0		0		0		0		1	0.99891	2		0		0		0		0	1.2088	2
BUD31;EDG2	Protein BUD31 homolog	0	0	0	0	0	0	1	1	1	0	0	0	2	0	0	0	0	0	0	0	0	0		0		0		0		0		0		0		1		1		1		0		0		0	0.98	2
RSBN1	round spermatid basic protein 1;Isoform 2 of Round spermatid basic protein 1;Isoform 3 of Round spermatid basic protein 1	0	0	0	0	0	0	2	1	1	1	0	0	0	0	0	1	0	1	0	0	0	0		0		0		0		1		0		0	0.68666	5	0.73269	7	0.71972	4	0.71261	4		1		1	0.91484	2
RPS3A;MFTL	40S ribosomal protein S3a;Uncharacterized protein ENSP00000343748;similar to ribosomal protein S3a isoform 2;similar to 40S ribosomal protein S3a isoform 2	0	1	0	0	0	0	1	0	1	2	0	0	2	0	0	0	0	0	0	0	0	0		0		1		0		0		0		0		1		0		1		1		0		0	0.7503	2
ELN	Isoform 9 of Elastin precursor;Isoform 3 of Elastin precursor;Isoform 10 of Elastin precursor;Elastin;Isoform 4 of Elastin precursor;Isoform 1 of Elastin precursor;Isoform 5 of Elastin precursor;elastin isoform e;elastin isoform c;Isoform 7 of Elastin prec	0	0	0	0	0	0	0	0	0	0	0	0	1	1	0	0	0	0	0	0	0	0		0		0		0		0		0		0		0		0		0		0		0		0	0.68533	2
DHX15;DBP1;DDX15	Putative pre-mRNA-splicing factor ATP-dependent RNA helicase DHX15	0	0	0	0	0	0	1	1	0	0	0	0	2	1	0	0	0	0	0	0	0	1		0		0		0		0		0		0	1.0423	3		1		0		0		0		0	0.60593	3
SF3B1;SAP155	Splicing factor 3B subunit 1	1	2	0	0	2	1	4	0	1	1	0	0	4	0	0	0	0	0	0	0	1	3		1	1.0371	2		0		0	1.0691	2		1	1.0392	4		0		1		1		0		0	0.48872	4
PDCD11;KIAA0185	RRP5 protein homolog	0	0	0	0	0	0	20	2	0	5	0	0	17	1	0	1	0	1	0	0	0	0		0		0		0		0		0		0	0.12423	22	3.905	2		0	9.4154	5		0		0	0.36675	17
DAZAP1;DAZAP1/MEF2D fusion	Isoform 1 of DAZ-associated protein 1;Isoform 2 of DAZ-associated protein 1;MEF2D/DAZAP1 fusion protein;DAZAP1/MEF2D fusion protein;24 kDa protein	0	0	0	0	0	0	1	0	0	0	0	0	1	0	0	0	0	0	0	0	0	0		0		0		0		0		0		0		1		0		0		0		0		0	0.14424	2
IGF2BP2;IMP2;VICKZ2	insulin-like growth factor 2 mRNA binding protein 2 isoform a;Insulin-like growth factor 2 mRNA binding protein 2;Insulin-like growth factor 2 mRNA-binding protein 2;Protein;22 kDa protein	0	0	0	0	0	0	0	0	0	0	0	0	1	1	0	0	0	0	0	0	0	0		0		0		0		0		0		0		0		0		0		0		0		0	0.098986	2
USF1;USF;usf1-bd	Upstream stimulatory factor 1;Upstream transcription factor 1;upstream stimulatory factor 1 isoform 2	0	0	0	0	0	0	0	0	0	0	0	0	2	1	0	0	0	0	0	0	0	0		0		0		0		0		0		0		0		0		0		0		0		0	0.078531	2
PRR3;CAT56	Proline-rich protein 3;Isoform 2 of Proline-rich protein 3;CDNA FLJ16455 fis, clone BRAWH3007441, moderately similar to Homo sapiens CAT56 protein	0	0	0	0	0	0	0	0	0	0	0	0	1	0	0	0	0	0	0	0	0	0		0		0		0		0		0		0		0		0		0		0		0		0	0.072901	2
SNW1;SKIIP;SKIP	SNW domain-containing protein 1	0	0	1	0	0	0	1	0	0	0	3	0	0	1	0	0	0	0	0	0	0	0		0		0		1		0		0		0		1		0		0		0	1.5314	3		0		0
CETN2;CALT;CEN2	Centrin-2	1	1	1	1	1	1	0	0	0	0	2	0	1	0	1	1	0	0	0	0	1	1		1		1		1	1.8011	2		1		1		0		0		0		0	1.508	2		0		1
POLG;MDP1;POLG1;POLGA	DNA polymerase subunit gamma-1	5	3	6	12	6	1	1	0	0	0	8	8	0	0	0	0	0	1	0	0	0	6	0.76673	5	0.7802	3	1.2446	6	0.82493	14	0.67674	6		1		1		0		0		0	1.1798	8	0.7892	8		0
TAF11;TAF2I;PRO2134	Transcription initiation factor TFIID subunit 11	1	1	1	3	1	0	1	2	1	1	4	4	1	1	1	0	0	1	0	0	0	1		1		1		1	0.70785	3		1		0		1	3.8412	2		1		1	1.0157	5	1.2726	5		1
TCOF1	Isoform 3 of Treacle protein;Isoform 2 of Treacle protein	0	0	1	0	0	0	0	0	0	0	1	1	0	0	0	0	0	0	0	0	0	0		0		0	1.1121	2		0		0		0		0		0		0		0	0.99253	2		1		0
DNTTIP1;C20orf167;TDIF1;RP3-447F3.5-002;RP3-447F3.5-003	Terminal deoxynucleotidyltransferase-interacting factor 1;Deoxynucleotidyltransferase, terminal, interacting protein 1;Deoxynucleotidyltransferase, terminal, interacting protein 1	0	0	0	0	0	0	1	2	0	0	3	2	0	0	0	1	0	0	0	0	0	0		0		0		0		0		0		0		1	0.87768	2		0		0	0.93465	3	0.82515	2		0
TCOF1	Treacher Collins-Franceschetti syndrome 1 isoform a;Isoform 5 of Treacle protein	0	0	1	1	0	0	0	0	0	0	2	1	0	0	0	0	0	0	0	0	0	0		0		0		1		1		0		0		0		0		0		0	0.92926	2		1		0
C14orf43;C14orf117;FLJ00335	Uncharacterized protein C14orf43;FLJ00335 protein (Fragment)	0	0	1	1	0	0	1	0	0	0	4	4	0	0	0	0	0	0	0	0	0	0		0		0		1		1		0		0		1		0		0		0	0.92859	4	0.79124	4		0
BANF1;BAF;BCRG1	Barrier-to-autointegration factor;Uncharacterized protein ENSP00000316411	1	1	1	1	1	0	0	0	0	0	2	0	0	0	0	1	0	0	0	0	0	0		1		1		1		1		1		0		0		0		0		0	0.38483	3		0		0
ATAD5;C17orf41;FRAG1	Chromosome fragility-associated gene 1 protein;similar to chromosome fragility associated gene 1	0	0	0	0	0	0	0	0	1	2	0	0	1	0	1	0	0	0	0	0	0	0		0		0		0		0		0		0		0		0		1	0.88386	2		0		0		1
MAP4K4;HGK;KIAA0687;NIK	mitogen-activated protein kinase kinase kinase kinase 4 isoform 2;Isoform 3 of Mitogen-activated protein kinase kinase kinase kinase 4;Isoform 5 of Mitogen-activated protein kinase kinase kinase kinase 4;Isoform 1 of Mitogen-activated protein kinase kinase	0	0	0	0	0	0	4	2	3	3	0	0	0	0	1	1	0	0	0	0	0	0		0		0		0		0		0		0	0.82413	4	0.79008	2	0.79567	3	0.82476	2		0		0		0
ZNF581;HSPC189	Zinc finger protein 581	0	0	0	0	0	0	0	0	0	2	0	0	0	0	0	0	0	0	0	0	0	0		0		0		0		0		0		0		0		0		0	0.66694	2		0		0		0
RBM28	RNA-binding protein 28	0	0	0	0	0	0	1	0	2	2	0	0	0	2	1	0	0	0	0	0	0	0		0		0		0		0		0		0		1		0	0.9619	2	0.65158	2		0		0		0
MYBBP1A;P160	Isoform 2 of Myb-binding protein 1A;Isoform 1 of Myb-binding protein 1A	0	0	0	0	1	1	0	0	1	2	0	0	0	0	0	0	0	0	0	0	0	0		0		0		0		0		1		1		0		0		1	0.49181	2		0		0		0
DHX37;DDX37;KIAA1517	Probable ATP-dependent RNA helicase DHX37	0	0	0	0	0	0	2	2	3	2	0	0	1	0	0	0	0	0	1	1	0	0		0		0		0		0		0		0	0.51796	2	0.58918	2	0.80081	3	0.47221	2		0		0		1
CST1	Cystatin-SN precursor	0	0	0	0	0	0	0	0	2	0	0	0	0	0	0	0	0	0	0	0	0	0		0		0		0		0		0		0		0		0	1.6097	2		0		0		0		0
CCDC59;BR22;TAP26;HSPC128	Thyroid transcription factor 1-associated protein 26	0	0	0	0	0	0	1	1	2	1	0	0	1	1	0	0	0	0	0	0	0	0		0		0		0		0		0		0		1		1	1.3558	2		1		0		0		1
HCFC2	Host cell factor 2;HCFC2 protein;46 kDa protein	0	0	0	0	0	0	0	0	4	0	0	0	0	0	0	0	0	0	0	0	0	0		0		0		0		0		0		0		0		0	1.2188	4		0		0		0		0
PHF5A	PHD finger-like domain-containing protein 5A	0	1	0	0	1	0	2	2	2	0	1	0	1	1	0	0	0	0	0	0	1	1		0		1		0		0		1		0	1.2451	2	0.98939	2	1.1946	2		0		1		0		1
PTGDS;RP11-229P13.6-003;RP11-229P13.6-005;PDS;RP11-229P13.6-004	Prostaglandin D2 synthase 21kDa;Prostaglandin D2 synthase 21kDa;Prostaglandin-H2 D-isomerase precursor;Similar to Prostaglandin-H2 D-isomerase precursor;Prostaglandin D2 synthase 21kDa	0	0	0	0	0	0	0	0	2	1	0	0	0	0	0	0	0	0	0	0	0	0		0		0		0		0		0		0		0		0	0.053978	2		1		0		0		0
ZC3HAV1;ZC3HDC2;PRO1677	Isoform 1 of Zinc finger CCCH type antiviral protein 1;Isoform 2 of Zinc finger CCCH type antiviral protein 1;Isoform 3 of Zinc finger CCCH type antiviral protein 1	0	0	0	0	0	0	0	0	3	0	0	0	0	0	0	0	0	0	0	0	0	0		0		0		0		0		0		0		0		0	0.039116	2		0		0		0		0
APOD	Apolipoprotein D precursor	1	0	2	3	0	1	1	0	3	1	1	2	0	0	0	0	3	0	1	1	0	2		1		0	0.17037	2	0.11963	3		0		0		0		0	0.032197	2		0		1	0.032468	2		0
MUC5AC;MUC5B;MUC5	Mucin 5AC, oligomeric mucus/gel-forming;mucin 5, subtype B, tracheobronchial	0	0	0	0	0	1	0	0	2	0	0	0	0	0	0	0	0	0	0	0	0	0		0		0		0		0		0		1		0		0	0.01997	2		0		0		0		0
RBMS1;MSSP;MSSP1;SCR2;MSSP-2;RBMS3;RBMS2;SCR3	Isoform 1 of RNA-binding motif, single-stranded-interacting protein 1;Isoform 2 of RNA-binding motif, single-stranded-interacting protein 1;RNA binding motif, single stranded interacting protein 1 isoform b;Isoform 3 of RNA-binding motif, single-stranded-i	0	0	0	0	0	0	3	3	0	0	0	0	0	0	0	0	0	0	0	0	0	0		0		0		0		0		0		0	0.19361	3	4.2654	2		0		0		0		0		0
TFAP2C;TFAP2A;RP1-290I10.1-001;hCG_37170;AP2TF;TFAP2;RP1-290I10.1-003;RP1-290I10.1-005	Transcription factor AP-2 gamma;Transcription factor AP-2 alpha;Isoform 1 of Transcription factor AP-2 alpha;transcription factor AP-2 alpha isoform c;transcription factor AP-2 alpha isoform b;Transcription factor AP-2 alpha	0	0	0	0	0	0	1	4	0	0	0	0	0	0	0	0	0	0	0	0	0	0		0		0		0		0		0		0		1	0.97088	4		0		0		0		0		0
APTX;AXA1	Isoform 4 of Aprataxin	0	0	0	0	0	0	1	1	0	0	0	0	0	0	0	0	0	0	0	0	0	0		0		0		0		0		0		0	0.99534	2	0.92871	2		0		0		0		0		0
KRR1;HRB2	KRR1 small subunit processome component homolog;HRB2 variant B;18 kDa protein	0	0	0	0	0	0	2	3	0	1	0	0	0	0	0	0	0	1	1	0	0	0		0		0		0		0		0		0	0.56062	2	0.80469	3		0		1		0		0		0
SCGB2A1;LIPHC;MGB2;UGB3	Mammaglobin-B precursor	1	0	0	1	0	1	0	1	0	0	0	3	0	1	0	0	0	0	0	0	1	0	0.034437	2		0		0		1		0		1		0	0.063503	2		0		0		0	0.070224	4		0
BAZ1B;WBSC10;WBSCR10;WBSCR9;WSTF	Isoform 1 of Bromodomain adjacent to zinc finger domain protein 1B;Isoform 2 of Bromodomain adjacent to zinc finger domain protein 1B	1	0	0	0	0	0	4	0	0	0	0	0	0	0	0	0	1	0	0	0	0	0		1		0		0		0		0		0	0.89542	4		0		0		0		0		0		0
SEMG2	Semenogelin-2 precursor	0	0	0	0	0	0	6	0	0	0	0	0	0	0	0	0	3	0	0	0	0	0		0		0		0		0		0		0	0.06374	6		0		0		0		0		0		0
HSPA1L;DAAP-21F2.9-001	Heat shock 70 kDa protein 1L;Heat shock 70kDa protein 1-like variant	0	0	0	0	0	0	1	0	0	0	0	0	0	0	0	0	0	0	0	0	0	0		0		0		0		0		0		0	0.020851	2		0		0		0		0		0		0
RPLP1;RRP1	60S acidic ribosomal protein P1	0	1	0	0	1	0	1	0	0	0	0	0	0	0	0	0	0	0	0	0	0	0		0		1		0		0		1		0	0.018281	2		0		0		0		0		0		0
POLR2H	DNA-directed RNA polymerases I, II, and III subunit RPABC3;10 kDa protein	2	2	0	1	1	2	1	0	0	0	0	0	0	0	1	0	0	1	1	1	0	3	2.0332	2	0.87549	2		0		1		1	1.5124	2		1		0		0		0		0		0		0
V<kappa>3	Rheumatoid factor D5 light chain (Fragment);Uncharacterized protein ENSP00000374812;Similar to Ig kappa chain V-III region VG precursor	1	0	0	0	0	1	0	0	0	0	0	0	0	0	0	0	0	0	0	0	0	1		0		0		0		0		0	0.16794	2		0		0		0		0		0		0		0
FGB	Fibrinogen beta chain precursor	3	0	0	0	0	3	0	0	0	0	0	0	0	0	0	0	0	0	0	0	0	2	0.10181	3		0		0		0		0	0.15632	2		0		0		0		0		0		0		0
HPX	Hemopexin precursor	0	0	0	0	0	2	0	0	0	0	0	0	0	0	0	0	0	0	0	0	0	3		0		0		0		0		0	0.14557	2		0		0		0		0		0		0		0
HP;HPR	Haptoglobin precursor;HP protein;HP protein;Isoform 2 of Haptoglobin-related protein precursor;Isoform 1 of Haptoglobin-related protein precursor	2	0	0	0	0	3	0	0	0	0	0	1	0	0	0	0	0	0	0	0	0	5	0.05856	2		0		0		0		0	0.04765	2		0		0		0		0		0		1		0
TF;PRO1400	Serotransferrin precursor;Transferrin variant (Fragment)	3	0	0	0	0	6	0	0	0	0	0	2	0	0	0	0	0	0	0	0	1	10	0.15911	3		0		0		0		0	0.041699	6		0		0		0		0		0		1		0
	Cold agglutinin FS-2 L-chain (Fragment);Ig kappa chain V-III region GOL;Ig kappa chain V-III region SIE;Ig kappa chain V-III region Ti;Ig kappa chain V-III region WOL	0	0	0	0	0	1	0	0	0	0	0	0	0	0	0	0	0	0	0	0	0	0		0		0		0		0		0	0.011789	2		0		0		0		0		0		0		0
IGHG2;DKFZp686E23209;DKFZp686C15213	Putative uncharacterized protein DKFZp686I04196 (Fragment);Putative uncharacterized protein DKFZp686E23209;Putative uncharacterized protein;Putative uncharacterized protein DKFZp686C15213;Uncharacterized protein IGHG2 (Fragment)	0	0	0	0	0	1	0	0	0	0	0	0	0	0	0	0	0	0	0	0	1	1	0.059634	2		0		0		0		0	0.01148	2		0		0		0		0		0		0		0
IGLV4-3;V5-1;IGL@;IGLV2-14	Putative uncharacterized protein;IGLV4-3 protein;IGL@ protein;Putative uncharacterized protein;IGL@ protein;IGL@ protein;IGLV2-14 protein	1	0	0	0	0	0	0	0	0	0	0	0	0	0	0	0	0	0	0	0	0	0	0.017234	2		0		0		1		1	0.0042245	2		0		0		1		1		1		1		0
SF3B2;SAP145;DKFZp781L0540	splicing factor 3B subunit 2;Putative uncharacterized protein DKFZp781L0540 (Fragment)	0	1	0	0	2	0	0	0	0	0	0	0	0	0	0	1	0	0	0	0	0	1		0		1		0		0	1.0859	2		0		0		0		0		0		0		0		0
TOE1	Target of EGR1 protein 1	1	1	0	0	2	0	0	0	0	0	0	0	0	0	0	0	0	0	0	0	0	0		1		1		0		0	0.94958	2		0		0		0		0		0		0		0		0
XAB2;HCNP;KIAA1177;SYF1;PP3898	XPA-binding protein 2	0	0	0	0	2	0	1	0	0	0	0	0	0	0	0	0	0	0	0	0	0	0		0		0		0		0	0.64336	2		0		1		0		0		0		0		0		0
BRD2;KIAA9001;RING3;DAQB-22D21.2-006;DASS-219C23.1-006;XXbac-BCX136A3.4-006;XXbac-BPG181M17.2-006;DAMC-226H3.7-009;DASS-219C23.1-009;XXbac-BCX136A3.4-009;XXbac-BPG181M17.2-009	Isoform 2 of Bromodomain-containing protein 2;Isoform 1 of Bromodomain-containing protein 2;Bromodomain containing 2;Bromodomain containing 2	1	4	0	0	5	1	0	0	1	0	0	0	0	0	0	0	0	0	0	0	0	0		1	0.61766	5		0		0	0.45856	6		1		0		0		1		0		0		0		0
GGCT;C7orf24;CRF21	Uncharacterized protein C7orf24	0	1	1	0	3	0	0	0	0	0	1	2	0	0	0	0	1	0	1	1	1	1		0		1		1		0	0.11389	3		0		0		0		0		0		1	0.42852	2		0
TPI1;TPI	Isoform 1 of Triosephosphate isomerase;22 kDa protein;Triosephosphate isomerase (Fragment);similar to Triosephosphate isomerase (TIM) (Triose-phosphate isomerase) isoform 2;similar to Triosephosphate isomerase (TIM) (Triose-phosphate isomerase) isoform 1;s	0	0	0	0	3	1	0	1	0	0	0	0	0	0	0	1	1	0	0	0	1	0		0		0		0		0	0.10744	2		1		0		1		0		0		0		0		0
YWHAZ	14-3-3 protein zeta/delta;Tyrosine 3-monooxygenasea/tryptophan 5-monooxygenase activation protein zeta;11 kDa protein;14-3-3 protein/cytosolic phospholipase A2 protein	0	0	2	0	2	0	0	0	0	0	0	1	0	0	0	0	0	0	0	0	0	0		1		0	0.17179	2		0	0.055848	5		0		1		0		0		0		1		1		0
SFN;HME1;YWHAE	Isoform 1 of 14-3-3 protein sigma;Isoform 2 of 14-3-3 protein sigma;14-3-3 protein epsilon	0	0	0	0	3	0	0	0	0	0	0	0	0	0	0	0	0	0	0	0	1	0		0		0		0		0	0.028876	3		0		0		0		0		0		0		0		0
LMNA;LMN1;RP11-54H19.1-004;RP11-54H19.1-003;RP11-54H19.1-006;RP11-54H19.1-007	Isoform A of Lamin-A/C;Isoform ADelta10 of Lamin-A/C;Progerin;Isoform C of Lamin-A/C;Rhabdomyosarcoma antigen MU-RMS-40.12;Lamin A/C;Lamin A/C;Lamin A/C	0	0	4	0	5	0	0	0	0	0	0	0	0	0	0	0	0	0	0	0	0	0		0		0	0.24667	4		0	0.01921	3		0		0		0		0		0		0		0		0
IDE	Insulin-degrading enzyme	0	0	2	0	4	0	0	0	0	0	0	0	0	0	0	0	0	0	0	0	0	0		0		0		0		0	0.019127	4		0		0		0		0		0		0		0		0
RCOR1;KIAA0071;RCOR	REST corepressor 1	0	0	1	1	0	0	0	0	0	0	0	0	0	0	0	1	0	0	0	0	0	0		0		0		1	2.4383	2		0		0		0		0		0		0		0		0		0
SATB1	Special AT-rich sequence binding protein 1 variant (Fragment);DNA-binding protein SATB1	0	0	24	26	0	0	0	0	0	0	0	0	0	0	0	0	0	0	0	0	0	0		0		0	1.163	49	1.7995	67		0		0		0		0		0		0		0		0		0
SMARCA1;SNF2L;SNF2L1	Isoform 1 of Probable global transcription activator SNF2L1;Isoform 2 of Probable global transcription activator SNF2L1;Similar to SWI/SNF-related matrix-associated actin-dependent regulator of chromatin a1 isoform b	1	0	2	2	0	0	0	0	0	0	0	0	0	0	0	0	1	1	1	0	0	0		1		0	0.81771	2	1.65	2		0		0		0		0		0		0		0		0		0
CUX1;CUTL1	Isoform 3 of Homeobox protein cut-like 1;Isoform 1 of Homeobox protein cut-like 1;163 kDa protein;Isoform 2 of Homeobox protein cut-like 1;Isoform 5 of Homeobox protein cut-like 1;159 kDa protein;Isoform 6 of Homeobox protein cut-like 1;Isoform 7 of Homeob	0	0	35	44	0	0	0	0	0	0	0	0	0	0	0	0	0	0	0	0	0	0		0		0	1.2436	47	1.5117	56		0		0		0		0		0		0		0		0		0
ARID3B;BDP;DRIL2	Isoform 1 of AT-rich interactive domain-containing protein 3B;AT rich interactive domain 3B;Isoform 3 of AT-rich interactive domain-containing protein 3B	0	0	9	10	0	0	0	0	0	0	0	0	0	0	0	0	0	0	0	0	0	0		0		0	0.87074	10	1.3156	11		0		0		0		0		0		0		0		0		0
HSPA9;GRP75;HSPA9B	Stress-70 protein, mitochondrial precursor	2	0	0	4	0	0	0	0	0	0	0	0	0	0	0	1	0	0	0	0	0	0	1.0398	2		0		0	1.295	4		0		0		0		0		0		0		0		0		0
MEF2A;MEF2	Isoform MEF2 of Myocyte-specific enhancer factor 2A;Isoform 5 of Myocyte-specific enhancer factor 2A;Isoform RSRFC4 of Myocyte-specific enhancer factor 2A;51 kDa protein;50 kDa protein;25 kDa protein;14 kDa protein	0	0	0	1	0	0	0	0	0	0	0	0	0	0	0	0	0	0	0	0	0	0		0		0		0	1.2043	2		0		0		0		0		0		0		0		0		0
DRAP1	Isoform 2 of Dr1-associated corepressor;Isoform 1 of Dr1-associated corepressor	1	0	3	4	0	0	0	0	0	0	0	0	0	0	0	1	0	0	1	1	0	0		1		0	0.92961	4	1.1826	7		0		0		0		0		0		0		0		0		0
DR1	TATA-binding protein-associated phosphoprotein	1	0	1	2	0	0	0	1	1	1	0	0	0	0	0	1	0	1	1	1	0	1		1		0		1	1.1511	2		0		0		0		1		1		1		0		0		0
SMARCA4;hCG_29955;BRG1;SNF2B;SNF2L4;SMARCA2;BRM;SNF2A;SNF2L2	SMARCA4 isoform 2;Probable global transcription activator SNF2L4;SWI/SNF-related matrix-associated actin-dependent regulator of chromatin a2 isoform a;SWI/SNF-related matrix-associated actin-dependent regulator of chromatin a2 isoform b;Isoform Short of Pr	0	0	1	5	0	0	0	0	0	0	0	0	0	0	0	0	0	0	0	0	0	0		0		0		1	1.1254	5		0		0		0		0		0		0		0		0		0
BCLAF1;BTF;KIAA0164	Isoform 1 of Bcl-2-associated transcription factor 1;Isoform 2 of Bcl-2-associated transcription factor 1;Isoform 3 of Bcl-2-associated transcription factor 1;Isoform 4 of Bcl-2-associated transcription factor 1;similar to Bcl-2-associated transcription fa	1	1	4	4	0	0	0	0	0	0	0	0	0	0	0	0	0	0	0	0	0	0		1		1	0.56643	4	1.0928	4		0		0		0		0		0		0		0		0		0
THRAP3;TRAP150	Thyroid hormone receptor-associated protein 3	0	1	5	5	0	0	0	0	0	0	0	0	0	0	0	0	0	0	0	0	0	0		0		1	0.77625	5	1.0353	5		0		0		0		0		0		0		0		0		0
INO80E;CCDC95;FLJ00079	Coiled-coil domain-containing protein 95;FLJ00079 protein (Fragment)	0	0	2	3	0	0	0	0	0	0	0	0	0	0	1	0	0	0	0	1	0	0		0		0	0.67661	2	0.66581	3		0		0		0		0		0		0		0		0		0
CAT	Catalase	1	0	2	2	1	2	0	1	0	0	3	5	0	0	0	0	0	0	0	1	3	2		1		0	0.13366	2	0.2539	2		0		1		0		0		0		0		1	0.20209	2		0
SSBP2;SSDP2;SSBP3;SSDP;SSDP1;SSBP4;SSDP4	Uncharacterized protein SSBP2;Single-stranded DNA-binding protein 2;Isoform 1 of Single-stranded DNA-binding protein 3;Single-stranded DNA-binding protein 4;Isoform 3 of Single-stranded DNA-binding protein 3;single stranded DNA binding protein 4 isoform b;	0	0	2	1	0	0	0	0	0	0	0	0	0	0	0	0	0	0	0	1	1	2		0		0	0.72948	2		1		0		0		0		0		0		0		0		0		0
YBX1;NSEP1;YB1	Nuclease sensitive element-binding protein 1;Protein;24 kDa protein;Nuclease sensitive element binding protein-1;RcNSEP1 (Fragment)	4	4	0	0	0	0	0	0	0	0	0	0	1	0	0	0	0	0	0	0	0	0	0.18204	4	3.7271	5		0		0		0		0		0		0		0		0		0		0		1
NCL	Isoform 1 of Nucleolin;Isoform 2 of Nucleolin;CDNA FLJ45706 fis, clone FEBRA2028457, highly similar to Nucleolin;NCL protein	7	4	0	0	0	0	0	0	0	0	1	2	0	0	0	1	0	0	0	0	0	0	0.4151	7	2.5627	4		0		0		0		0		0		0		0		0		1	4.685	2		0
	similar to cathepsin L-like protein	1	1	0	0	1	0	0	0	0	0	0	0	0	0	0	0	0	0	0	0	0	0		1	1.2187	2		0		0		1		0		0		0		0		0		0		0		0
RCC2;KIAA1470;TD60	Protein RCC2	2	2	0	0	1	0	0	0	0	0	0	0	0	0	1	1	0	1	0	1	1	1	1.0998	2	1.0851	2		0		0		1		0		0		0		0		0		0		0		0
SF3B14;CGI-110;HSPC175;HT006	Pre-mRNA branch site protein p14	0	2	0	0	1	0	1	0	0	0	0	0	0	0	0	0	0	0	0	0	0	2		0	1.0345	2		0		0		1		0		1		0		0		0		0		0		0
DDX17	DEAD box polypeptide 17 isoform 1;Isoform 2 of Probable ATP-dependent RNA helicase DDX17;Isoform 3 of Probable ATP-dependent RNA helicase DDX17	2	3	0	0	1	0	0	0	0	0	0	0	0	0	0	0	0	0	0	1	0	1	1.7747	2	1.0287	3		0		0		1		0		0		0		0		0		0		0		0
SOX4	Transcription factor SOX-4	3	4	0	0	0	0	0	0	0	0	0	0	0	0	0	0	0	0	0	0	0	0	1.1112	3	0.91799	4		0		0		0		0		0		0		0		0		0		0		0
CROP;CREAP1;O48	Isoform 1 of Cisplatin resistance-associated overexpressed protein	2	2	0	0	1	0	0	0	0	0	0	0	0	0	1	0	0	0	0	0	0	1	1.3202	2	0.84721	2		0		0		1		0		0		0		0		0		0		0		0
ZNF740;TB7	Zinc finger protein 740	2	1	0	0	0	0	0	0	0	0	0	0	0	0	0	0	0	0	0	0	0	0	1.0776	2		1		0		0		0		0		0		0		0		0		0		0		0
ABCF1	ATP-binding cassette, sub-family F (GCN20), member 1	1	0	0	0	0	0	0	0	0	0	0	0	0	0	0	1	0	0	0	0	0	0	0.99381	2		0		0		0		0		0		0		0		0		0		0		0		0
CHMP4A;C14orf123;SHAX2;CDA04;HSPC134	chromatin modifying protein 4A	2	0	0	0	0	0	0	0	0	0	0	0	0	0	0	0	0	0	0	0	0	0	0.58442	2		0		0		0		0		0		0		0		0		0		0		0		0
CTSL2;CATL2;CTSU;CTSV;UNQ268/PRO305;CTSL1;CTSL;CTSK;CTSO;CTSO2;RP11-363I22.4-002;RP11-65B23.1-004;CTSL3	Cathepsin L2 precursor;Cathepsin L1 precursor;Cathepsin K precursor;Cathepsin K;Cathepsin L1;Putative cathepsin L-like protein 3	0	0	0	0	0	0	0	0	0	0	0	0	0	0	0	0	1	0	0	0	0	0		0		0		0		0		0		0		0		0		0		0		0		1		0
SFRS4;SRP75;SFRS6;SRP55;SFRS5;HRS;SRP40	Splicing factor, arginine/serine-rich 4;Isoform SRP55-1 of Splicing factor, arginine/serine-rich 6;Isoform SRP55-3 of Splicing factor, arginine/serine-rich 6;CS0DF038YO05 variant (Fragment);Arginine/serine-rich splicing factor 6 variant (Fragment);Isoform	0	0	0	0	0	0	0	0	0	0	0	0	0	0	0	0	0	0	0	0	0	1		0		0		0		0		0		0		0		0		0		0		0		0		0
DAGLA;C11orf11;KIAA0659;NSDDR	Sn1-specific diacylglycerol lipase alpha	0	0	0	1	0	0	0	0	0	0	0	0	0	0	0	0	0	0	0	0	0	0		0		0		0		0		0		0		0		0		0		0		0		0		0
SPRR2G;SPRR2D;SPRR2B;SPRR2A;SPRR2E;SPRR2C;SPRR2F	Small proline-rich protein 2G;8 kDa protein;cDNA FLJ76407, highly similar to Homo sapiens small proline-rich protein 2D (SPRR2D), mRNA;Small proline-rich protein 2D;Small proline-rich protein 2B;Small proline-rich protein 2A;Small proline-rich protein 2E;S	0	0	0	0	0	0	0	0	0	0	0	0	0	1	0	0	0	0	0	0	0	0		0		0		0		0		0		0		0		0		0		0		0		0		0
TBL2;WBSCR13;UNQ563/PRO1125	Transducin beta-like 2 protein	0	0	0	0	0	0	0	0	0	0	0	0	0	0	0	0	0	0	1	0	0	0		0		0		0		0		0		0		0		0		0		0		0		0		0
C20orf72;RP11-504H3.1-002;RP11-504H3.1-003	Uncharacterized protein C20orf72;Chromosome 20 open reading frame 72;Chromosome 20 open reading frame 72	0	0	1	1	0	0	0	0	0	0	0	0	0	0	0	0	0	0	0	0	0	0		0		0		1		1		0		0		0		0		0		0		0		0		0
GCFC;C21orf66	Isoform A of GC-rich sequence DNA-binding factor homolog;Isoform B of GC-rich sequence DNA-binding factor homolog;Isoform D of GC-rich sequence DNA-binding factor homolog;Isoform C of GC-rich sequence DNA-binding factor homolog;Putative uncharacterized pro	1	1	0	0	1	0	0	0	0	0	0	0	0	0	0	0	0	0	0	0	0	1		1		1		0		0		1		0		0		0		0		0		0		0		0
PCDHB4	Protocadherin beta 4 precursor	1	1	1	1	1	0	0	0	0	0	1	0	0	0	1	0	0	0	1	0	0	1		0		0		0		0		0		0		0		0		0		0		0		0		0
SCGB1D1;LIPHA	Secretoglobin family 1D member 1 precursor	0	0	0	0	0	0	0	1	0	0	0	2	0	0	0	0	0	0	0	0	1	0		0		0		0		0		0		0		0		0		0		0		0		1		0
SCGB1D2;LIPHB	Secretoglobin family 1D member 2 precursor	0	0	0	0	0	0	0	0	1	0	0	1	0	0	1	0	0	0	0	0	2	0		0		0		0		0		0		0		0		0		1		0		0		1		0
TIMM13;TIM13B;TIMM13A;TIMM13B	Mitochondrial import inner membrane translocase subunit Tim13	0	0	0	1	0	0	0	1	1	0	0	0	0	0	0	0	0	0	0	0	0	0		0		0		0		1		0		0		0		1		1		0		0		0		0
C16orf80	UPF0468 protein C16orf80	0	0	0	0	0	0	0	0	0	0	0	0	0	0	0	1	0	0	0	0	0	0		0		0		0		0		0		0		0		0		0		0		0		0		0
RBM8A;RBM8;HSPC114;MDS014	Isoform 1 of RNA-binding protein 8A;Isoform 2 of RNA-binding protein 8A;Similar to RNA-binding protein 8A	0	0	0	1	0	0	0	0	0	0	0	0	0	0	0	0	1	0	0	0	0	0		0		0		0		1		0		0		0		0		0		0		0		0		0
TAOK1;KIAA1361;MAP3K16	Isoform 1 of Serine/threonine-protein kinase TAO1	0	1	1	0	0	0	0	0	0	0	1	0	0	0	1	1	0	0	1	0	0	0		0		1		1		0		0		0		0		0		0		0		1		0		0
MYLPF	Myosin light chain 2	0	0	0	0	0	0	0	0	0	0	0	0	0	0	0	1	0	0	0	0	0	0		0		0		0		0		0		0		0		0		0		0		0		0		0
ATF1;CREM;RP11-324I22.1-014;hCREM-1;RP11-324I22.1-005	Cyclic AMP-dependent transcription factor ATF-1;15 kDa protein;Isoform 3 of cAMP-responsive element modulator;cAMP responsive element modulator isoform u;Isoform 18 of cAMP-responsive element modulator;cAMP responsive element modulator isoform s;cAMP respo	0	0	0	0	0	0	0	0	0	0	0	0	0	0	1	1	0	1	0	0	0	0		0		0		0		0		0		0		0		0		0		0		0		0		0
ACTBL2	hypothetical protein LOC345651	0	0	0	0	0	0	0	1	0	0	0	0	0	0	1	0	1	1	1	1	0	0		0		0		0		0		0		0		0		1		0		0		0		0		0
SDNK1	Kappa 1 light chain variable region (Fragment);BRE (Fragment);Ig kappa chain V-I region WEA;Ig kappa chain V-I region WAT;Ig kappa chain V-I region AG;Ig kappa chain V-I region Gal;Ig kappa chain V-I region Hau;Ig kappa chain V-I region Rei;Ig kappa chain	0	0	0	0	0	1	0	0	0	0	0	0	0	0	0	0	0	0	0	0	0	1		0		0		0		0		0		1		0		0		0		0		0		0		0
DDX49;DKFZp564G1016;DKFZp564C0716	Probable ATP-dependent RNA helicase DDX49;DDX49 protein;22 kDa protein	0	0	0	1	0	0	0	0	0	0	0	0	0	0	0	0	0	1	0	0	0	0		0		0		0		1		0		0		0		0		0		0		0		0		0
HNRNPF;HNRPF	Heterogeneous nuclear ribonucleoprotein F	0	0	0	0	0	0	0	0	0	0	0	0	0	0	1	0	0	0	0	0	0	0		0		0		0		0		0		0		0		0		0		0		0		0		0
RBM25;RNPC7	RNA binding motif protein 25	0	0	0	0	0	0	0	0	0	0	0	0	0	0	1	0	0	0	0	0	1	0		0		0		0		0		0		0		0		0		0		0		0		0		0
GTF2A1;TF2A1	Isoform 42 kDa of Transcription initiation factor IIA subunit 1	0	0	0	0	0	0	0	0	0	0	0	0	0	0	0	1	0	0	0	0	0	0		0		0		0		0		0		0		0		0		0		0		0		0		0
PYGB	Glycogen phosphorylase, brain form	0	0	0	0	0	0	0	0	0	0	0	0	0	0	0	1	0	0	0	0	0	0		0		0		0		0		0		0		0		0		0		0		0		0		0
LAMP1	lysosomal-associated membrane protein 1	0	0	0	0	1	0	0	0	0	0	0	0	0	0	0	0	1	0	0	0	1	0		0		0		0		0		1		0		0		0		0		0		0		0		0
CCDC72;HSPC016;HSPC330	hypothetical protein;Coiled-coil domain-containing protein 72;Conserved hypothetical protein;5 kDa protein	0	0	0	1	0	0	0	0	1	0	1	1	0	0	0	0	0	0	0	0	0	0		0		0		0		1		0		0		0		0		1		0		1		1		0
ECM1;hCG_2039584;RP11-54A4.6-012	extracellular matrix protein 1 isoform 2 precursor;Extracellular matrix protein 1;Extracellular matrix protein 1 precursor	0	0	0	0	1	0	0	0	0	1	0	1	0	0	0	0	1	0	0	0	1	1		0		0		0		0		1		0		0		0		0		0		0		1		0
HDGFRP3;HDGF2;CGI-142	Hepatoma-derived growth factor-related protein 3	1	0	0	0	0	0	0	0	0	0	0	0	0	0	0	0	0	0	0	0	0	0		1		0		0		0		0		0		0		0		0		0		0		0		0
RAB11FIP1;RCP;RAB11FIP2;KIAA0941	Isoform 1 of Rab11 family-interacting protein 1;Isoform 2 of Rab11 family-interacting protein 1;RAB11-FIP2 long isoform;Rab11 family-interacting protein 2;Isoform 4 of Rab11 family-interacting protein 1	0	0	0	0	0	0	0	0	0	0	0	0	0	0	0	1	0	0	0	0	0	0		0		0		0		0		0		0		0		0		0		0		0		0		0
CPA4;CPA3;UNQ694/PRO1339	Carboxypeptidase A4 precursor	0	0	0	0	0	0	0	0	0	0	0	1	0	0	0	0	2	0	0	0	0	0		0		0		0		0		0		0		0		0		0		0		0		1		0
TERF2IP;RAP1;PP8000	Telomeric repeat-binding factor 2-interacting protein 1	0	0	0	0	0	0	0	0	0	0	0	0	0	0	1	0	0	0	0	0	0	0		0		0		0		0		0		0		0		0		0		0		0		0		0
ISG20L2;HSD38;HSD-38	Interferon-stimulated 20 kDa exonuclease-like 2	0	0	0	0	0	0	0	0	0	0	0	0	0	0	0	1	0	1	0	0	0	0		0		0		0		0		0		0		0		0		0		0		0		0		0
CWC15;C11orf5;AD-002;HSPC148	Protein CWC15 homolog	0	0	0	1	0	0	0	0	0	0	1	1	0	0	0	0	0	0	0	0	0	0		0		0		0		1		0		0		0		0		0		0		1		1		0
SRCAP;KIAA0309	Isoform 1 of Helicase SRCAP;Isoform 2 of Helicase SRCAP;Isoform 3 of Helicase SRCAP	0	0	0	1	0	0	0	0	0	0	0	0	0	0	0	0	0	0	1	0	0	0		0		0		0		1		0		0		0		0		0		0		0		0		0
ADAMTS5;ADAMTS11;ADMP2	ADAMTS-5 precursor	0	0	0	0	0	0	0	1	0	0	0	0	0	0	0	0	0	0	0	1	0	0		0		0		0		0		0		0		0		1		0		0		0		0		0
RFX5;RP11-126K1.5-008;RP11-126K1.5-010;RP11-126K1.5-004;RP11-126K1.5-003	DNA-binding protein RFX5;Regulatory factor X, 5;Regulatory factor X, 5;Regulatory factor X, 5;Regulatory factor X, 5	0	0	0	0	0	0	0	0	0	0	0	0	0	0	0	1	0	0	0	1	0	0		0		0		0		0		0		0		0		0		0		0		0		0		0
EXOSC10;PMSCL;PMSCL2	Isoform 1 of Exosome component 10;Isoform 2 of Exosome component 10	0	0	0	0	0	0	0	0	0	0	0	0	0	0	0	0	0	1	0	1	0	0		0		0		0		0		0		0		0		0		0		0		0		0		0
FKBP11;FKBP19;UNQ336/PRO535;hCG_1642966	FK506-binding protein 11 precursor;16 kDa protein;15 kDa protein;Peptidyl-prolyl cis-trans isomerase;10 kDa protein	0	0	0	0	0	0	0	0	0	0	0	0	0	0	1	0	0	0	0	0	0	0		0		0		0		0		0		0		0		0		0		0		0		0		0
ELF2;NERF	Isoform 5 of ETS-related transcription factor Elf-2;Isoform 1 of ETS-related transcription factor Elf-2;Isoform 3 of ETS-related transcription factor Elf-2;Isoform 2 of ETS-related transcription factor Elf-2;Isoform 4 of ETS-related transcription factor El	0	0	0	0	0	0	0	0	0	0	0	0	0	0	1	1	0	0	0	0	0	0		0		0		0		0		0		0		0		0		0		0		0		0		0
MAT2A;AMS2;MATA2	S-adenosylmethionine synthetase isoform type-2	0	0	0	1	0	0	0	0	0	0	0	0	0	0	0	0	0	0	0	0	0	0		0		0		0		1		0		0		0		0		0		0		0		0		0
S100A14;S100A15	Protein S100-A14	0	0	0	0	0	0	0	0	0	0	0	0	0	1	1	1	1	0	0	0	2	0		0		0		0		0		0		0		0		0		0		0		0		0		0
FLJ00169;ARL6IP4	FLJ00169 protein (Fragment);SRp25 nuclear protein isoform 1;Isoform 2 of ADP-ribosylation factor-like protein 6-interacting protein 4;Isoform 3 of ADP-ribosylation factor-like protein 6-interacting protein 4;Isoform 4 of ADP-ribosylation factor-like protei	0	0	0	0	0	0	0	1	0	1	0	0	0	0	0	0	0	0	0	0	0	0		0		0		0		0		0		0		0		1		0		1		0		0		0
CAPN1;CANPL1;PIG30	Calpain-1 catalytic subunit	0	0	1	0	0	0	0	0	0	0	0	0	0	0	0	0	0	0	0	0	0	0		0		0		1		0		0		0		0		0		0		0		0		0		0
NFIB;RP11-280O24.2-003;hCG_1742080;RP11-280O24.2-004;NFIA;KIAA1439;NFIC;NFI;NFIX;RP5-902P15.1-003;hCG_2032260;RP11-280O24.2-005;RP11-280O24.2-002;DKFZp686I05275	Nuclear factor 1;Nuclear factor 1;Nuclear factor 1;Nuclear factor 1 A-type;Isoform 4 of Nuclear factor 1 C-type;Isoform 1 of Nuclear factor 1 X-type;Isoform 1 of Nuclear factor 1 C-type;Nuclear factor 1;Isoform 4 of Nuclear factor 1 X-type;Nuclear factor 1	0	0	0	0	0	1	0	0	0	0	0	0	1	1	0	0	0	0	0	0	1	1		0		0		0		0		0		1		0		0		0		0		0		0		1
LOR;LRN	Loricrin;Loricrin	0	0	0	0	0	0	0	0	0	0	0	1	0	0	0	0	0	0	0	0	0	0		0		0		0		0		0		0		0		0		0		0		0		1		0
IVL	Involucrin	0	0	1	0	0	0	0	0	0	0	0	0	0	0	0	0	0	0	0	0	1	0		0		0		0		0		0		0		0		0		0		0		0		0		0
IK;RED;RER	Protein Red	1	0	0	0	0	0	0	0	0	0	0	0	0	0	0	0	0	0	0	0	0	0		1		0		0		0		0		0		0		0		0		0		0		0		0
SNRPA	U1 small nuclear ribonucleoprotein A	0	0	0	1	0	0	0	0	1	0	1	0	0	0	0	0	0	0	0	0	0	0		0		0		0		1		0		0		0		0		1		0		1		0		0
C1orf83	27 kDa protein;Isoform 1 of Uncharacterized protein C1orf83;Isoform 2 of Uncharacterized protein C1orf83	0	0	0	0	0	0	0	0	0	0	0	0	0	0	0	1	0	1	0	0	0	0		0		0		0		0		0		0		0		0		0		0		0		0		0
MTA1	Isoform Long of Metastasis-associated protein MTA1;Isoform Short of Metastasis-associated protein MTA1	0	0	0	0	0	0	0	0	0	0	0	0	0	0	0	0	1	0	0	0	0	0		0		0		0		0		0		0		0		0		0		0		0		0		0
HNRNPUL1;E1BAP5;HNRPUL1	Isoform 1 of Heterogeneous nuclear ribonucleoprotein U-like protein 1;Isoform 2 of Heterogeneous nuclear ribonucleoprotein U-like protein 1;Isoform 4 of Heterogeneous nuclear ribonucleoprotein U-like protein 1;Isoform 3 of Heterogeneous nuclear ribonucleop	0	0	0	0	0	0	0	0	0	0	0	0	1	0	0	0	0	0	0	0	0	0		0		0		0		0		0		0		0		0		0		0		0		0		1
HDGFRP2;HDGF2;UNQ785/PRO1604	hepatoma-derived growth factor-related protein 2 isoform 1;hepatoma-derived growth factor-related protein 2 isoform 2	0	1	0	0	0	0	0	0	0	0	0	0	0	0	0	0	0	0	0	0	0	0		0		1		0		0		0		0		0		0		0		0		0		0		0
ADAM15;MDC15	a disintegrin and metalloproteinase domain 15 isoform 6 preproprotein;a disintegrin and metalloproteinase domain 15 isoform 5 preproprotein;a disintegrin and metalloproteinase domain 15 isoform 3 preproprotein;a disintegrin and metalloproteinase domain 15	0	0	0	0	0	0	0	0	0	0	0	0	0	1	0	0	0	0	0	0	0	0		0		0		0		0		0		0		0		0		0		0		0		0		0
GDPD3	glycerophosphodiester phosphodiesterase domain containing 3;Isoform 1 of Glycerophosphodiester phosphodiesterase domain-containing protein 3	0	0	0	0	0	0	0	0	0	0	0	0	0	0	0	0	1	0	0	0	0	0		0		0		0		0		0		0		0		0		0		0		0		0		0
PCGF1;NSPC1;RNF68	polycomb group ring finger 1;Isoform 2 of Polycomb group RING finger protein 1	0	0	0	0	0	0	0	0	0	0	0	0	0	0	1	1	0	1	0	0	0	0		0		0		0		0		0		0		0		0		0		0		0		0		0
ASAH1;ASAH	N-acylsphingosine amidohydrolase (acid ceramidase) 1 isoform b;Acid ceramidase precursor;ASAH1 protein	0	0	0	0	0	0	0	0	0	0	0	0	0	0	1	0	1	0	0	1	0	0		0		0		0		0		0		0		0		0		0		0		0		0		0
ACTN4;ACTN1	Alpha-actinin-4;Actinin alpha 1 isoform b;Alpha-actinin-1;Actinin alpha4 isoform;39 kDa protein	0	0	1	0	1	0	0	0	0	0	0	0	0	0	0	0	1	0	0	0	0	0		0		0		0		0		0		0		0		0		0		0		0		0		0
S100A11;MLN70;S100C	Protein S100-A11;Putative S100 calcium-binding protein H_NH0456N16.1	0	0	1	0	0	0	0	0	0	0	0	2	0	0	0	0	0	0	0	0	0	0		0		0		1		0		0		0		0		0		0		0		0	0.027981	2		0
UMOD	74 kDa protein;Isoform 1 of Uromodulin precursor;Isoform 2 of Uromodulin precursor;Isoform 3 of Uromodulin precursor	0	0	0	0	0	1	0	0	1	0	0	0	0	0	0	0	0	0	0	0	0	0		0		0		0		0		0		1		0		0		0		0		0		0		0
HIST1H2APS4;H2A/k	Histone H2A	0	0	0	0	0	0	1	1	0	0	0	0	0	0	0	0	0	0	0	0	0	0		0		0		0		0		0		0		1		1		0		0		0		0		0
BRD3;KIAA0043;RING3L	Isoform 1 of Bromodomain-containing protein 3;Isoform 2 of Bromodomain-containing protein 3;Bromodomain containing 3	0	0	0	0	0	0	0	0	0	0	0	0	0	0	1	0	0	0	0	0	0	0		0		0		0		0		0		0		0		0		0		0		0		0		0
AP3S1;CLAPS3	AP-3 complex subunit sigma-1;similar to AP-3 complex subunit sigma-1 (Adapter-related protein complex 3 sigma-1 subunit) (Sigma-adaptin 3a) (AP-3 complex sigma-3A subunit) (Sigma-3A-adaptin) isoform 3;similar to AP-3 complex subunit sigma-1 (Adapter-relate	0	0	0	0	0	0	0	0	0	0	0	0	0	0	0	1	0	0	0	0	0	0		0		0		0		0		0		0		0		0		0		0		0		0		0
NKAP;NKAPL;C6orf194	NF-kappa-B-activating protein;NKAP-like protein	1	0	0	0	0	0	0	0	1	0	0	0	0	0	0	0	0	0	0	0	0	0		1		0		0		0		0		0		0		0		1		0		0		0		0
CCDC49	Isoform 1 of Coiled-coil domain-containing protein 49;24 kDa protein	0	0	0	0	1	0	0	0	0	0	0	0	0	0	1	0	0	0	1	1	0	0		0		0		0		0		1		0		0		0		0		0		0		0		0
TFIP11;STIP;HSPC006	Isoform 1 of Tuftelin-interacting protein 11;Isoform 2 of Tuftelin-interacting protein 11	1	0	0	0	0	0	0	0	0	0	0	0	0	0	0	0	0	0	0	0	0	3		1		0		0		0		0		0		0		0		0		0		0		0		0
PCF11;KIAA0824	Pre-mRNA cleavage complex 2 protein Pcf11	0	0	0	0	0	0	0	0	0	0	0	0	0	0	1	0	0	1	0	0	0	0		0		0		0		0		0		0		0		0		0		0		0		0		0
UBTD1	Ubiquitin domain-containing protein 1	0	0	1	0	0	0	0	0	0	0	0	0	0	0	0	0	0	0	0	0	0	0		0		0		1		0		0		0		0		0		0		0		0		0		0
RPA3;REPA3;RPA14	Replication protein A 14 kDa subunit	0	0	0	0	0	0	0	0	0	0	0	0	0	0	1	0	0	0	0	0	0	0		0		0		0		0		0		0		0		0		0		0		0		0		0
S100P;S100E	Protein S100-P	1	0	1	1	0	1	0	0	0	0	0	1	0	0	0	0	0	0	0	0	1	1		0		0		0		1		0		1		0		0		0		0		0		1		0
YWHAG;YWHAB;YWHAH;YWHA1;YWHAQ;RP1-148E22.1-004;RP1-148E22.1-003;LL22NC03-44A4.1-004	14-3-3 protein gamma;Isoform Long of 14-3-3 protein beta/alpha;14-3-3 protein eta;14-3-3 protein theta;Isoform Short of 14-3-3 protein beta/alpha;Tyrosine 3-monooxygenase/tryptophan 5-monooxygenase activation protein, beta polypeptide variant (Fragment);Pu	0	0	0	0	0	0	0	0	0	0	0	1	0	0	0	0	0	0	0	0	1	0		0		0		0		0		0		0		0		0		0		0		0		0		0
CENPQ;C6orf139	Centromere protein Q	1	0	0	0	0	0	1	1	0	0	0	0	0	0	0	0	1	0	1	1	0	0		1		0		0		0		0		0		1		1		0		0		0		0		0
HMGN3;TRIP7;PNAS-24	Isoform 1 of High mobility group nucleosome-binding domain-containing protein 3;Isoform 2 of High mobility group nucleosome-binding domain-containing protein 3	0	0	0	0	0	0	0	0	0	0	0	0	0	0	0	0	0	1	0	0	0	0		0		0		0		0		0		0		0		0		0		0		0		0		0
RBM22;ZC3H16;199G4	Pre-mRNA-splicing factor RBM22	0	0	0	0	0	1	1	0	1	0	0	0	0	0	0	0	0	0	0	0	0	1		0		0		0		0		0		1		1		0		1		0		0		0		0
MRGBP;C20orf20	MRG-binding protein	0	0	0	0	0	0	0	0	0	0	0	0	0	0	1	1	0	1	1	0	0	0		0		0		0		0		0		0		0		0		0		0		0		0		0
CST6	Cystatin-M precursor	0	0	0	0	2	0	0	0	0	0	1	1	0	0	0	0	0	0	0	0	0	0		0		0		0		0		0		0		0		0		0		0		0		0		0
CRKRS;CRK7;KIAA0904	Cell division cycle 2-related protein kinase 7;Cdc2-related kinase, arginine/serine-rich isoform 2	0	0	0	0	0	0	0	0	0	0	0	0	0	0	0	1	0	1	0	1	0	0		0		0		0		0		0		0		0		0		0		0		0		0		0
ARFIP1	Isoform B of Arfaptin-1;Isoform A of Arfaptin-1;CDNA FLJ39190 fis, clone OCBBF2004647, highly similar to ARFAPTIN 1	0	0	0	0	0	0	1	0	0	0	0	0	0	0	0	0	0	0	0	0	0	0		0		0		0		0		0		0		1		0		0		0		0		0		0
SERPINB7	Serpin B7	0	0	1	0	0	0	0	0	0	0	0	0	0	0	0	0	0	0	0	0	0	0		0		0		0		0		0		0		0		0		0		0		0		0		0
RBM42	Isoform 1 of RNA-binding protein 42;Isoform 3 of RNA-binding protein 42;Isoform 2 of RNA-binding protein 42	0	0	0	0	0	0	1	0	0	0	0	0	1	1	0	0	0	1	0	0	0	0		0		0		0		0		0		0		1		0		0		0		0		0		1
APOA2	Apolipoprotein A-II precursor	1	0	0	0	0	1	0	0	0	0	0	0	0	0	0	0	0	0	0	0	1	1		0		0		0		0		0		1		0		0		0		0		0		0		0
APOC3	13 kDa protein;Apolipoprotein C-III precursor	1	0	0	0	0	1	0	0	0	0	0	0	0	0	0	0	0	0	0	0	0	1		0		0		0		0		0		0		0		0		0		0		0		0		0
FGA	Isoform 1 of Fibrinogen alpha chain precursor;Isoform 2 of Fibrinogen alpha chain precursor;FGA protein	1	0	0	0	0	3	0	0	0	0	0	0	0	0	0	0	0	0	0	0	0	3		1		0		0		0		0		1		0		0		0		0		0		0		0
FGG;PRO2061;DKFZp779N0926	Isoform Gamma-B of Fibrinogen gamma chain precursor;Isoform Gamma-A of Fibrinogen gamma chain precursor;Putative uncharacterized protein DKFZp779N0926 (Fragment)	0	0	0	0	0	2	0	0	0	0	0	0	0	0	0	0	0	0	0	0	0	3		0		0		0		0		0		1		0		0		0		0		0		0		0
ORM1;AGP1	Alpha-1-acid glycoprotein 1 precursor	0	0	0	0	0	1	0	0	0	0	0	0	0	0	0	0	0	0	0	0	0	2		0		0		0		0		0		1		0		0		0		0		0		0		0
GAPDHS;GAPD2;GAPDH2;GAPDS;HSD35;HSD-35	Glyceraldehyde-3-phosphate dehydrogenase, testis-specific	0	0	0	0	0	0	0	0	0	0	0	0	0	1	0	0	0	0	0	0	0	0		0		0		0		0		0		0		0		0		0		0		0		0		0
TTR;PALB	Transthyretin;Transthyretin precursor;13 kDa protein	1	0	0	0	0	1	0	0	0	0	0	0	0	0	0	0	0	0	0	0	0	1		1		0		0		0		0		0		0		0		0		0		0		0		0
SYF2;CBPIN;GCIPIP	Pre-mRNA-splicing factor SYF2;SYF2 homolog, RNA splicing factor isoform 2	0	0	0	0	1	0	0	0	0	0	0	0	1	0	0	0	0	0	0	0	0	1		0		0		0		0		1		0		0		0		0		0		0		0		1
EIF1AY;EIF1AX;EIF1A;EIF4C	Eukaryotic translation initiation factor 1A, Y-chromosomal;Putative eukaryotic translation initiation factor 1A;Eukaryotic translation initiation factor 1A, X-chromosomal;similar to Eukaryotic translation initiation factor 1A;13 kDa protein;Uncharacterized	0	0	0	0	0	0	0	0	0	0	0	0	0	0	1	0	1	0	0	0	0	0		0		0		0		0		0		0		0		0		0		0		0		0		0
SMR3B;PBII;PRL3;PROL3	Submaxillary gland androgen-regulated protein 3 homolog B precursor;SMR3B protein	0	0	0	0	0	0	0	0	2	0	0	0	0	0	0	0	0	0	0	0	0	0		0		0		0		0		0		0		0		0		1		0		0		0		0
PRB1;PRB2;hCG_26567	39 kDa protein;Basic salivary proline-rich protein 1 precursor;proline-rich protein BstNI subfamily 1 isoform 1 precursor;Putative uncharacterized protein DKFZp686M10257;hypothetical protein;Basic salivary proline-rich protein 2 precursor;proline-rich prot	0	0	2	2	0	0	0	0	0	0	3	6	0	0	0	0	0	0	0	0	0	0		0		0		1		1		0		0		0		0		0		0		0	0.049807	2		0
XP32;C1orf68	Skin-specific protein 32	0	0	1	0	0	1	0	0	0	0	0	0	0	0	1	0	1	0	1	0	0	0		0		0		0		0		0		1		0		0		0		0		0		0		0
	Uncharacterized protein ENSP00000374816;Myosin-reactive immunoglobulin light chain variable region;Myosin-reactive immunoglobulin kappa chain variable region (Fragment);Ig kappa chain V-III region CLL precursor;Ig kappa chain V-III region VH precursor;Ig k	0	0	0	0	0	0	0	0	0	0	0	0	0	0	0	0	0	0	0	0	1	0		0		0		0		0		0		0		0		0		0		0		0		0		0
TAF1A;RP11-378J18.2-005	Isoform 1 of TATA box-binding protein-associated factor RNA polymerase I subunit A;Isoform 2 of TATA box-binding protein-associated factor RNA polymerase I subunit A;TATA box binding protein (TBP)-associated factor, RNA polymerase I, A, 48kDa	0	0	0	0	1	0	1	0	0	0	0	0	0	0	0	0	0	0	0	0	0	0		0		0		0		0		1		0		1		0		0		0		0		0		0
DNAJB6;HSJ2;MRJ;MSJ1;DNAJB8	Isoform A of DnaJ homolog subfamily B member 6;Isoform C of DnaJ homolog subfamily B member 6;Isoform B of DnaJ homolog subfamily B member 6;DnaJ homolog subfamily B member 8	0	0	0	0	0	0	0	0	0	0	0	0	0	0	0	1	0	0	1	0	0	0		0		0		0		0		0		0		0		0		0		0		0		0		0
GLTSCR2	Glioma tumor suppressor candidate region gene 2 protein;Uncharacterized protein GLTSCR2;32 kDa protein;Uncharacterized protein ENSP00000368220	0	0	0	0	0	0	0	0	0	0	0	0	0	0	0	1	0	0	0	1	0	0		0		0		0		0		0		0		0		0		0		0		0		0		0
ALOX12B	Arachidonate 12-lipoxygenase, 12R type	0	0	0	0	0	0	0	0	0	0	0	1	0	0	0	0	0	0	0	0	0	0		0		0		0		0		0		0		0		0		0		0		0		1		0
EMG1;C2F	Probable ribosome biogenesis protein NEP1	0	0	0	0	0	0	0	0	0	0	0	0	0	0	1	0	0	0	0	0	0	0		0		0		0		0		0		0		0		0		0		0		0		0		0
PZP;CPAMD6;A2M;CPAMD5;FWP007	Pregnancy zone protein precursor;Alpha-2-macroglobulin precursor;PZP protein	0	0	0	0	0	1	0	0	0	0	0	0	0	0	0	0	0	0	0	0	0	1		0		0		0		0		0		1		0		0		0		0		0		0		0
TMCO1;TMCC4;PNAS-10;PNAS-136;UNQ151/PRO177	Isoform 1 of Transmembrane and coiled-coil domain-containing protein 1;Isoform 2 of Transmembrane and coiled-coil domain-containing protein 1	0	0	0	0	0	0	0	0	0	0	0	0	0	0	1	1	0	1	1	0	0	0		0		0		0		0		0		0		0		0		0		0		0		0		0
HIST1H2AB;H2AFM;HIST1H2AE;H2AFA;HIST1H2AD;H2AFG;HIST3H2A	Histone H2A type 1-B;Histone H2A type 1-D;Histone H2A type 3	0	0	0	0	0	0	0	0	0	0	0	0	0	0	0	1	1	1	0	1	0	0		0		0		0		0		0		0		0		0		0		0		0		0		0
CDC40;EHB3;PRP17;PRPF17;RP1-71D21.3-001	Pre-mRNA-processing factor 17;Cell division cycle 40 homolog	0	0	0	0	0	0	0	0	0	0	1	0	1	0	0	0	0	0	0	0	0	0		0		0		0		0		0		0		0		0		0		0		1		0		1
PRR4;LPRP;PROL4	Proline-rich protein 4 precursor	0	0	0	0	0	0	0	0	0	0	0	1	0	1	0	1	1	0	0	0	1	0		0		0		0		0		0		0		0		0		0		0		0		1		0
KLF12;AP2REP;HSPC122	Isoform 1 of Krueppel-like factor 12;44 kDa protein;Isoform 2 of Krueppel-like factor 12	0	0	0	0	0	0	0	0	0	0	0	0	0	0	0	0	0	1	0	0	0	0		0		0		0		0		0		0		0		0		0		0		0		0		0
PKLR;PK1;PKL	Pyruvate kinase L;Pyruvate kinase;Isoform R-type of Pyruvate kinase isozymes R/L	0	0	0	0	0	0	0	0	0	0	0	1	0	0	0	0	0	0	0	0	0	0		0		0		0		0		0		0		0		0		0		0		0		1		0
MYL6B;MLC1SA;MYL6	Myosin light polypeptide 6B;19 kDa protein;Isoform Non-muscle of Myosin light polypeptide 6;Isoform Smooth muscle of Myosin light polypeptide 6;16 kDa protein;MYL6 protein;13 kDa protein;13 kDa protein;8 kDa protein	0	0	0	0	0	1	0	1	0	0	0	0	0	1	0	0	0	0	0	0	0	1		0		0		0		0		0		1		0		1		0		0		0		0		0
TOP2B	Isoform Beta-2 of DNA topoisomerase 2-beta	0	0	0	0	0	0	0	0	0	0	0	0	0	0	1	0	0	0	0	0	0	0		0		0		0		0		0		0		0		0		0		0		0		0		0
MAN2A2;MANA2X	Isoform Long of Alpha-mannosidase IIx;Isoform Short of Alpha-mannosidase IIx	0	0	0	0	0	0	0	1	0	1	0	0	1	0	1	0	0	1	0	0	0	0		0		0		0		0		0		0		0		1		0		1		0		0		1
CTSG	Cathepsin G precursor	1	0	0	0	0	2	0	0	0	0	0	0	0	0	0	0	0	0	0	0	0	1		1		0		0		0		0		1		0		0		0		0		0		0		0
CKAP5;KIAA0097	Cytoskeleton-associated protein 5	0	0	0	0	0	0	0	0	0	0	0	0	0	0	0	0	0	0	1	0	0	0		0		0		0		0		0		0		0		0		0		0		0		0		0
KLK7;PRSS6;SCCE	Isoform 1 of Kallikrein-7 precursor;Isoform 2 of Kallikrein-7 precursor	0	0	0	0	0	0	0	0	0	0	0	0	0	0	0	0	2	0	0	0	0	0		0		0		0		0		0		0		0		0		0		0		0		0		0
SNRPE;SNRPEL1	Small nuclear ribonucleoprotein E;Small nuclear ribonucleoprotein polypeptide E-like protein 1;Uncharacterized protein SNRPE	0	1	0	0	0	0	1	0	0	0	0	0	0	0	2	1	0	0	0	1	2	0		0		1		0		0		0		0		1		0		0		0		0		0		0
SF3A3;SAP61	Splicing factor 3A subunit 3;Similar to Splicing factor 3A subunit 3	0	0	0	0	0	0	1	0	0	0	0	0	0	0	0	0	0	0	0	0	0	0		0		0		0		0		0		0		1		0		0		0		0		0		0
TRAP1;HSP75	Heat shock protein 75 kDa, mitochondrial precursor;57 kDa protein	0	0	0	0	0	0	1	1	1	0	0	0	0	0	0	0	0	0	0	0	0	0		0		0		0		0		0		0		1		1		1		0		0		0		0
MSL2;KIAA1585;MSL2L1;RNF184	Male-specific lethal 2-like 1	0	0	0	0	0	0	0	0	0	0	0	0	0	0	0	0	1	0	0	0	0	0		0		0		0		0		0		0		0		0		0		0		0		0		0
MNX1;HLXB9	Motor neuron and pancreas homeobox protein 1;40 kDa protein	0	0	0	1	0	0	0	0	0	0	0	0	0	0	0	0	0	0	0	0	0	0		0		0		0		1		0		0		0		0		0		0		0		0		0
MAFK	Transcription factor MafK	0	0	0	0	0	0	0	0	0	0	0	0	0	1	0	0	0	0	0	0	0	0		0		0		0		0		0		0		0		0		0		0		0		0		0
DNMT1;AIM;CXXC9;DNMT	Isoform 1 of DNA (cytosine-5)-methyltransferase 1;Isoform 2 of DNA (cytosine-5)-methyltransferase 1;Isoform 3 of DNA (cytosine-5)-methyltransferase 1	0	0	0	0	0	0	0	0	0	0	0	0	0	0	0	0	0	1	0	0	0	0		0		0		0		0		0		0		0		0		0		0		0		0		0
HSP90AA1;HSP90A;HSPC1;HSPCA;HSP90AB1;HSP90B;HSPC2;HSPCB;HSP90AB2P;HSP90BB;HSP90AA2;HSPCAL3	heat shock protein 90kDa alpha (cytosolic), class A member 1 isoform 1;Protein;Isoform 1 of Heat shock protein HSP 90-alpha;Heat shock protein HSP 90-beta;Hsp89-alpha-delta-N;Heat shock protein 90Bb;Full-length cDNA clone CS0CAP007YF18 of Thymus of Homo sa	0	0	0	0	1	0	0	0	0	0	0	0	0	0	0	0	0	0	0	0	0	0		0		0		0		0		1		0		0		0		0		0		0		0		0
MORG1	Mitogen-activated protein kinase organizer 1;15 kDa protein	0	0	0	0	0	0	0	1	1	0	0	0	0	0	0	0	0	0	0	0	0	0		0		0		0		0		0		0		0		1		1		0		0		0		0
C4A;CO4;CPAMD2;C4B;CPAMD3;DAQB-124C11.1-001;XXbac-BCX116I9.7-001;XXbac-BPG116M5.7-001	Complement C4-A precursor;Complement C4-B precursor;Complement component 4A;C4B1	0	1	0	0	0	0	0	0	0	0	0	0	0	0	0	0	0	0	0	0	0	1		0		1		0		0		0		0		0		0		0		0		0		0		0
RNPS1;LDC2	Isoform 1 of RNA-binding protein with serine-rich domain 1;Isoform 2 of RNA-binding protein with serine-rich domain 1;similar to ribonucleic acid binding protein S1;similar to ribonucleic acid binding protein S1 isoform 2;similar to ribonucleic acid bindin	0	0	0	0	0	0	0	0	0	0	0	0	0	0	1	1	0	0	1	0	0	0		0		0		0		0		0		0		0		0		0		0		0		0		0
TIGD1	Tigger transposable element-derived protein 1;Putative transposase	0	0	0	0	0	0	0	0	0	0	0	0	0	0	0	1	0	0	0	0	0	0		0		0		0		0		0		0		0		0		0		0		0		0		0
ALKBH2;ABH2	Alpha-ketoglutarate-dependent dioxygenase alkB homolog 2;AlkB, alkylation repair homolog 2 isoform 1	1	1	0	0	0	0	0	0	0	0	0	0	0	0	1	1	1	0	0	0	0	0		1		1		0		0		0		0		0		0		0		0		0		0		0
FAM172B	similar to CG10038-PB, isoform B	0	0	0	0	0	1	0	0	0	0	0	0	0	0	0	0	0	0	0	0	0	0		0		0		0		0		0		1		0		0		0		0		0		0		0
MAGOHB;MAGOH2;MAGOH;MAGOHP	Protein mago nashi homolog 2;Protein mago nashi homolog;Uncharacterized protein ENSP00000371305;Mago-nashi homolog, proliferation-associated;Uncharacterized protein ENSP00000381848;12 kDa protein;11 kDa protein	0	0	0	0	0	0	0	0	0	0	0	0	1	0	0	0	0	1	1	1	0	0		0		0		0		0		0		0		0		0		0		0		0		0		1
ZBTB9	Zinc finger and BTB domain-containing protein 9	0	0	0	0	0	0	0	0	0	0	0	0	0	0	0	0	1	1	0	0	0	0		0		0		0		0		0		0		0		0		0		0		0		0		0
DYNLL2;DLC2	Dynein light chain 2, cytoplasmic	0	0	0	0	0	0	0	0	0	0	0	0	0	0	0	0	1	0	0	0	0	0		0		0		0		0		0		0		0		0		0		0		0		0		0
TFPT;INO80F	TCF3 fusion partner;27 kDa protein	0	0	1	0	0	0	0	0	0	0	0	0	0	0	0	0	0	0	0	0	0	0		0		0		1		0		0		0		0		0		0		0		0		0		0
ISY1;KIAA1160	Isoform 1 of Pre-mRNA-splicing factor ISY1 homolog;Isoform 2 of Pre-mRNA-splicing factor ISY1 homolog;Isoform 3 of Pre-mRNA-splicing factor ISY1 homolog;Uncharacterized protein ISY1;14 kDa protein	0	0	0	0	0	0	0	0	0	0	1	0	0	0	1	0	0	0	1	1	0	0		0		0		0		0		0		0		0		0		0		0		1		0		0
THOC3	THO complex subunit 3;Uncharacterized protein ENSP00000306791;THOC3 protein;similar to THO complex 3;THO complex subunit 3	0	0	0	0	0	0	0	0	0	0	0	0	0	0	0	1	0	1	0	1	0	0		0		0		0		0		0		0		0		0		0		0		0		0		0
CDC2L1;PITSLREA;PK58;CDC2L2;CDC2L3;PITSLREB;RP1-283E3.2-003	Isoform SV9 of PITSLRE serine/threonine-protein kinase CDC2L1;91 kDa protein;91 kDa protein;Isoform SV1 of PITSLRE serine/threonine-protein kinase CDC2L1;Isoform 2 of PITSLRE serine/threonine-protein kinase CDC2L1;Isoform SV6 of PITSLRE serine/threonine-pr	0	0	0	1	0	0	0	0	0	0	0	0	0	0	0	0	0	0	0	0	0	0		0		0		0		1		0		0		0		0		0		0		0		0		0
RPL7A;SURF-3;SURF3;RP11-244N20.10-004	similar to 60S ribosomal protein L7a isoform 1;Uncharacterized protein ENSP00000351738;60S ribosomal protein L7a;similar to 60S ribosomal protein L7a;Ribosomal protein L7a;Uncharacterized protein ENSP00000343801	0	0	0	0	0	0	0	0	0	0	0	0	0	0	0	0	0	1	0	0	0	0		0		0		0		0		0		0		0		0		0		0		0		0		0
DMBT1;GP340	275 kDa protein;Deleted in malignant brain tumors 1;Uncharacterized protein DMBT1;261 kDa protein;Isoform 1 of Deleted in malignant brain tumors 1 protein precursor;Deleted in malignant brain tumors 1;Isoform 3 of Deleted in malignant brain tumors 1 protei	1	0	0	0	1	1	0	1	0	0	1	2	0	0	0	0	0	0	0	0	1	1		0		0		0		0		1		1		0		1		0		0		1	0.072037	2		0
MRPL40;NLVCF;URIM	39S ribosomal protein L40, mitochondrial precursor;20 kDa protein	0	0	0	0	0	0	0	0	0	0	0	0	0	0	1	1	1	1	1	1	0	0		0		0		0		0		0		0		0		0		0		0		0		0		0
BCOR;KIAA1575	Isoform 1 of BCL-6 corepressor;Isoform 2 of BCL-6 corepressor;Isoform 4 of BCL-6 corepressor;81 kDa protein;Uncharacterized protein BCOR;67 kDa protein;37 kDa protein	0	0	0	0	0	0	0	0	0	0	0	0	0	0	0	0	1	0	0	0	0	0		0		0		0		0		0		0		0		0		0		0		0		0		0
SRP68	Isoform 1 of Signal recognition particle 68 kDa protein;Isoform 2 of Signal recognition particle 68 kDa protein	0	0	0	0	0	0	0	0	0	0	0	0	0	0	0	0	1	0	0	0	0	0		0		0		0		0		0		0		0		0		0		0		0		0		0
WHSC1;KIAA1090;MMSET;NSD2;TRX5	Isoform 1 of Probable histone-lysine N-methyltransferase NSD2;Isoform 3 of Probable histone-lysine N-methyltransferase NSD2;Isoform 5 of Probable histone-lysine N-methyltransferase NSD2;Isoform 6 of Probable histone-lysine N-methyltransferase NSD2;Isoform	1	1	0	0	0	0	1	0	0	0	0	0	0	0	0	0	1	0	0	0	0	0		1		1		0		0		0		0		1		0		0		0		0		0		0
SR140;KIAA0332	Isoform 1 of U2-associated protein SR140;Isoform 2 of U2-associated protein SR140;Isoform 3 of U2-associated protein SR140;70 kDa protein;57 kDa protein	0	0	0	0	0	0	0	0	0	0	0	0	0	0	0	0	0	1	0	0	0	0		0		0		0		0		0		0		0		0		0		0		0		0		0
RRN3;TIFIA	RNA polymerase I-specific transcription initiation factor RRN3;RRN3 protein;Similar to RNA polymerase I-specific transcription initiation factor RRN3	0	0	1	0	0	0	0	0	0	0	1	0	0	0	0	0	0	0	0	0	0	0		0		0		1		0		0		0		0		0		0		0		1		0		0
SNIP1	Smad nuclear-interacting protein 1	0	0	0	0	0	0	0	0	0	0	0	0	0	0	1	0	0	1	0	0	0	0		0		0		0		0		0		0		0		0		0		0		0		0		0
MKI67IP;NIFK;NOPP34	MKI67 FHA domain-interacting nucleolar phosphoprotein	0	0	0	0	0	0	1	0	0	0	0	0	0	0	0	0	0	1	0	0	0	0		0		0		0		0		0		0		1		0		0		0		0		0		0
IGL@;V1-19;IGLC1;IGLC2;IGLC3;IGLV3-25;V2-17;V1-4	IGL@ protein;IGL@ protein;IGL@ protein;Lambda-chain precursor;Putative uncharacterized protein;IGLV2-14 protein;Putative uncharacterized protein;IGL@ protein;IGLV3-25 protein;IGLV2-14 protein;Putative uncharacterized protein;IGL@ protein;Uncharacterized pr	0	0	0	0	0	1	0	0	0	0	0	0	0	0	0	0	0	0	0	0	0	1		0		0		0		0		0		1		0		0		0		0		0		0		0
SP110	SP110 nuclear body protein isoform c;SP110 nuclear body protein isoform a;SP110 nuclear body protein isoform b;Isoform 3 of Sp110 nuclear body protein;SP110 protein;Isoform 2 of Sp110 nuclear body protein;Isoform 4 of Sp110 nuclear body protein	0	0	0	0	0	0	0	0	0	1	0	0	0	0	0	0	1	0	0	0	0	0		0		0		0		0		0		0		0		0		0		1		0		0		0
OSBPL8;KIAA1451;ORP8;OSBP10;DKFZp686A11164	Oxysterol-binding protein;Isoform 2 of Oxysterol-binding protein-related protein 8;Oxysterol-binding protein;79 kDa protein	0	0	0	0	0	0	0	0	0	0	0	0	0	0	0	0	0	1	0	0	0	0		0		0		0		0		0		0		0		0		0		0		0		0		0
TCF7L2;RP11-357H24.1-001;TCF4;RP11-357H24.1-007;TCF7L1;TCF3;RP11-357H24.1-006	Transcription factor 7-like 2;Isoform 1 of Transcription factor 7-like 2;Isoform 3 of Transcription factor 7-like 2;Isoform 5 of Transcription factor 7-like 2;Isoform 7 of Transcription factor 7-like 2;Isoform 8 of Transcription factor 7-like 2;Isoform 2 o	0	0	0	0	0	0	0	0	0	0	0	0	1	0	0	0	0	0	0	0	0	0		0		0		0		0		0		0		0		0		0		0		0		0		1
RALYL;HNRPCL3	RALY RNA binding protein-like isoform 1;Isoform 1 of RNA-binding Raly-like protein	1	1	0	0	0	0	0	0	0	0	0	0	0	1	0	0	1	1	1	1	0	0		1		1		0		0		0		0		0		0		0		0		0		0		0
BANP;SMAR1	Isoform 1 of Protein BANP;BTG3 associated nuclear protein isoform b;Isoform 2 of Protein BANP;Isoform 3 of Protein BANP;similar to BANP homolog;similar to BANP homolog	0	0	0	0	0	0	0	0	0	0	0	0	0	0	0	1	0	0	0	0	0	0		0		0		0		0		0		0		0		0		0		0		0		0		0
PGK1;PGKA;MIG10;OK/SW-cl.110	Phosphoglycerate kinase 1	0	0	0	1	1	1	0	0	0	0	0	0	0	0	0	1	0	0	0	0	0	0		0		0		0		1		0		1		0		0		0		0		0		0		0
WBP11;NPWBP;SNP70	WW domain-binding protein 11	0	0	0	0	0	0	0	0	1	0	0	0	0	0	1	0	0	0	0	1	0	0		0		0		0		0		0		0		0		0		1		0		0		0		0
SRBD1	Isoform 1 of S1 RNA-binding domain-containing protein 1;Isoform 2 of S1 RNA-binding domain-containing protein 1	0	0	0	0	0	0	0	0	0	0	0	0	0	0	1	1	0	1	0	0	0	1		0		0		0		0		0		0		0		0		0		0		0		0		0
NIN;KIAA1565	Isoform 7 of Ninein;Isoform 8 of Ninein;Isoform 3 of Ninein;Isoform 5 of Ninein;Isoform 1 of Ninein;Isoform 2 of Ninein;ninein isoform 1;Isoform 4 of Ninein	0	0	0	0	0	0	0	0	0	0	0	0	0	0	0	1	0	0	0	0	0	0		0		0		0		0		0		0		0		0		0		0		0		0		0
RBM15B	RNA binding motif protein 15B	0	0	0	0	0	0	0	0	0	0	0	0	0	0	0	1	1	1	1	0	0	0		0		0		0		0		0		0		0		0		0		0		0		0		0
HMGA1;HMGIY	Isoform HMG-Y of High mobility group protein HMG-I/HMG-Y;Uncharacterized protein ENSP00000305158;CDNA FLJ26517 fis, clone KDN07769	1	1	0	0	1	1	0	0	0	0	0	0	0	0	1	0	1	1	1	1	1	0		1		1		0		0		1		1		0		0		0		0		0		0		0
IGJ;IGCJ	immunoglobulin J chain	0	0	0	0	0	0	0	0	0	0	1	1	0	1	0	0	0	0	0	0	0	0		0		0		0		0		0		0		0		0		0		0		1		1		0
EEF2;EF2	Elongation factor 2;Antigen MLAA-42 (Fragment)	0	0	0	0	0	0	0	0	0	0	0	0	0	1	0	0	0	0	0	0	0	0		0		0		0		0		0		0		0		0		0		0		0		0		0
CA1	Carbonic anhydrase 1;22 kDa protein;16 kDa protein	0	0	0	0	0	0	0	0	0	0	0	1	0	0	0	0	0	0	0	0	0	0		0		0		0		0		0		0		0		0		0		0		0		1		0
MYL1	Myosin light chain 1, skeletal muscle isoform;Myosin light chain 3, skeletal muscle isoform	0	0	0	0	0	0	0	0	0	0	0	0	0	0	0	1	1	0	0	0	0	0		0		0		0		0		0		0		0		0		0		0		0		0		0
SYCP1;SCP1	Synaptonemal complex protein 1;Synaptonemal complex protein 1	0	0	1	0	0	0	1	1	0	1	1	0	1	0	0	0	1	0	0	0	1	0		0		0		1		0		0		0		1		1		0		1		0		0		1
IKZF1;IK1;IKAROS;LYF1;ZNFN1A1	Isoform Ik4 of DNA-binding protein Ikaros	0	0	0	0	0	0	0	0	0	0	0	0	0	0	0	0	1	0	0	0	0	0		0		0		0		0		0		0		0		0		0		0		0		0		0
PIP4K2B;PIP5K2B	Isoform 1 of Phosphatidylinositol-5-phosphate 4-kinase type-2 beta	0	0	0	0	0	0	0	0	0	0	0	0	0	0	1	0	0	0	0	0	0	0		0		0		0		0		0		0		0		0		0		0		0		0		0
PFN1	Profilin-1	1	0	0	0	0	2	0	0	0	0	0	0	0	0	0	0	0	0	0	0	2	3		0		0		0		0		0		1		0		0		0		0		0		0		0
MINA;MDIG;MINA53;NO52	Isoform 1 of MYC-induced nuclear antigen;MYC induced nuclear antigen isoform b;Isoform 2 of MYC-induced nuclear antigen	0	0	0	0	0	0	0	0	0	0	0	0	0	0	0	0	0	0	0	1	0	0		0		0		0		0		0		0		0		0		0		0		0		0		0
MYL2	Myosin regulatory light chain 2, ventricular/cardiac muscle isoform	0	0	0	0	0	0	0	0	0	0	0	0	0	0	0	0	1	0	0	0	0	0		0		0		0		0		0		0		0		0		0		0		0		0		0
TBC1D10C	Carabin	0	0	0	0	0	0	1	0	1	0	0	0	0	1	0	0	0	0	0	0	0	0		0		0		0		0		0		0		0		0		1		0		0		0		0
THEX1;3'EXO;ERI1	Histone mRNA 3'-exonuclease 1	1	1	0	0	0	0	1	0	0	0	0	0	0	1	0	0	0	0	0	0	0	0		1		1		0		0		0		0		1		0		0		0		0		0		0
CALML3	Calmodulin-like protein 3	0	0	0	0	2	0	0	0	0	1	0	1	0	0	0	0	0	0	0	0	0	0		0		0		0		0		1		0		0		0		0		1		0		1		0
ENO3	Beta-enolase	0	0	0	0	0	0	0	0	0	0	0	0	0	0	0	1	0	0	0	0	0	0		0		0		0		0		0		0		0		0		0		0		0		0		0
RUNX1;AML1;CBFA2	Isoform AML-1L of Runt-related transcription factor 1	1	0	0	0	0	0	0	0	0	0	0	0	0	0	1	1	0	0	0	0	0	0		1		0		0		0		0		0		0		0		0		0		0		0		0
RPS23	similar to ribosomal protein S23;40S ribosomal protein S23	0	0	0	0	0	0	0	0	0	0	0	0	0	0	0	0	0	1	0	0	0	0		0		0		0		0		0		0		0		0		0		0		0		0		0
SOD1	Superoxide dismutase	0	0	0	0	0	0	0	0	0	0	0	0	0	0	0	0	1	0	0	0	0	0		0		0		0		0		0		0		0		0		0		0		0		0		0
PAX6;AN2	Isoform 5a of Paired box protein Pax-6;Isoform 1 of Paired box protein Pax-6	0	0	0	0	0	0	0	0	1	0	0	0	0	0	0	0	0	0	0	0	0	0		0		0		0		0		0		0		0		0		1		0		0		0		0
H3F3A;H3.3A;H3F3;PP781;H3F3B;H3.3B	Histone H3.3;similar to H3 histone, family 3B	0	0	0	0	0	0	0	0	0	0	0	0	0	0	1	0	0	1	0	0	0	0		0		0		0		0		0		0		0		0		0		0		0		0		0
MCRS1;INO80Q;MSP58	Isoform 2 of Microspherule protein 1;Isoform 1 of Microspherule protein 1;Isoform 3 of Microspherule protein 1;12 kDa protein	0	0	0	0	0	0	0	0	0	0	0	0	0	0	0	0	0	0	0	1	0	0		0		0		0		0		0		0		0		0		0		0		0		0		0
SNRPF;PBSCF	Small nuclear ribonucleoprotein F	1	0	0	0	0	1	1	0	0	0	1	0	1	0	1	0	0	1	1	0	0	2		1		0		0		0		0		1		1		0		0		0		1		0		1
HNRNPD;AUF1;HNRPD	Isoform 2 of Heterogeneous nuclear ribonucleoprotein D0;36 kDa protein;Isoform 4 of Heterogeneous nuclear ribonucleoprotein D0	0	0	0	0	0	0	0	0	0	0	0	0	0	0	0	0	1	1	0	0	0	0		0		0		0		0		0		0		0		0		0		0		0		0		0
RPS9	40S ribosomal protein S9;RPS9 protein (Fragment)	0	0	0	0	0	0	0	0	0	0	0	0	0	0	0	1	1	0	0	0	0	0		0		0		0		0		0		0		0		0		0		0		0		0		0
KRT79;K6L;KB38;KRT6L	keratin 6L	0	0	1	1	0	0	0	0	0	0	1	3	0	0	0	0	0	0	0	0	1	0		0		0		1		1		0		0		0		0		0		0		0	0.077403	2		0
NCCRP1	CDNA FLJ41947 fis, clone PLACE6019932, moderately similar to Ictalurus punctatus NCC receptor protein 1 (NCCRP-1) mRNA	0	0	0	0	1	1	0	0	1	0	0	0	0	0	0	0	1	0	0	2	1	0		0		0		0		0		1		0		0		0		0		0		0		0		0
MACF1;ABP620;ACF7;KIAA0465;KIAA1251	Microtubule-actin cross-linking factor 1, isoform 4;670 kDa protein;Isoform 2 of Microtubule-actin cross-linking factor 1, isoforms 1/2/3/5;Isoform 1 of Microtubule-actin cross-linking factor 1, isoforms 1/2/3/5;614 kDa protein;Isoform 5 of Microtubule-act	0	1	0	0	0	0	0	0	0	0	0	0	0	0	0	0	0	1	0	0	0	0		0		1		0		0		0		0		0		0		0		0		0		0		0
HDAC2	histone deacetylase 2	0	0	0	0	0	0	1	0	0	0	0	0	0	0	1	1	0	0	0	1	0	0		0		0		0		0		0		0		1		0		0		0		0		0		0
AP3D1;PRO0039	Isoform 5 of AP-3 complex subunit delta-1;Isoform 1 of AP-3 complex subunit delta-1;Isoform 2 of AP-3 complex subunit delta-1;Isoform 4 of AP-3 complex subunit delta-1;Isoform 3 of AP-3 complex subunit delta-1	0	0	0	0	0	0	0	0	0	0	0	0	0	0	0	0	1	1	1	0	0	0		0		0		0		0		0		0		0		0		0		0		0		0		0
CLU;APOJ;CLI;KUB1	clusterin isoform 1;Clusterin precursor;CLU;54 kDa protein	0	0	0	0	0	0	1	0	0	1	0	1	0	0	0	0	0	0	0	0	0	0		0		0		0		0		0		0		1		0		0		1		0		1		0
TFB1M;CGI-75	Mitochondrial dimethyladenosine transferase 1, mitochondrial precursor	0	0	0	0	0	0	0	0	0	0	0	0	0	0	0	0	1	1	0	0	0	0		0		0		0		0		0		0		0		0		0		0		0		0		0
MRPL48;CGI-118;HSPC290	Isoform 1 of 39S ribosomal protein L48, mitochondrial precursor;Isoform 2 of 39S ribosomal protein L48, mitochondrial precursor	0	0	0	0	0	0	0	0	0	0	0	0	0	0	0	1	0	0	0	0	0	0		0		0		0		0		0		0		0		0		0		0		0		0		0
WIZ;ZNF803	Isoform 1 of Protein Wiz;Uncharacterized protein WIZ;Isoform 2 of Protein Wiz	0	0	0	0	0	0	0	0	0	0	0	0	0	0	1	0	0	0	0	0	0	0		0		0		0		0		0		0		0		0		0		0		0		0		0
AKAP8L;NAKAP95;HRIHFB2018	A-kinase anchor protein 8-like	0	0	0	0	0	0	0	0	0	0	0	0	0	0	0	0	1	0	0	0	0	0		0		0		0		0		0		0		0		0		0		0		0		0		0
PPL;KIAA0568	Periplakin	0	0	0	0	1	0	0	0	0	0	0	0	1	0	0	0	0	0	0	0	0	0		0		0		0		0		0		0		0		0		0		0		0		0		1
PPP1R10;CAT53;FB19;PNUTS	Serine/threonine-protein phosphatase 1 regulatory subunit 10	0	0	0	0	0	0	0	0	0	0	0	0	0	0	1	1	0	0	1	0	0	0		0		0		0		0		0		0		0		0		0		0		0		0		0
PRH1;PRH2	Proline-rich protein HaeIII subfamily 1;PRH1 protein (Fragment);Salivary acidic proline-rich phosphoprotein 1/2 precursor	0	0	0	0	0	0	0	0	1	0	0	1	0	0	0	0	0	0	0	0	0	0		0		0		0		0		0		0		0		0		1		0		0		1		0
UCHL5;RP11-101E13.2-006;UCH37;AD-019;CGI-70;RP11-101E13.2-005;RP11-101E13.2-012	Ubiquitin carboxyl-terminal hydrolase L5;Isoform 1 of Ubiquitin carboxyl-terminal hydrolase isozyme L5;Ubiquitin carboxyl-terminal hydrolase L5;Ubiquitin carboxyl-terminal hydrolase L5	0	0	0	0	0	0	0	0	0	0	0	0	0	0	0	1	0	0	0	0	0	0		0		0		0		0		0		0		0		0		0		0		0		0		0
THOC5;C22orf19;KIAA0983	THO complex subunit 5 homolog	0	0	0	0	0	0	0	0	0	0	0	0	0	0	0	1	1	0	1	1	0	0		0		0		0		0		0		0		0		0		0		0		0		0		0
LCN2;RP11-395P17.6-002;HNL;NGAL	Uncharacterized protein LCN2;Lipocalin 2;Neutrophil gelatinase-associated lipocalin precursor	1	0	0	1	0	1	0	0	0	0	0	0	0	0	0	0	1	0	0	0	0	2		0		0		0		1		0		1		0		0		0		0		0		0		0
TCN1;TC1	Transcobalamin-1 precursor	0	0	0	0	0	0	0	0	0	0	0	0	0	1	0	0	0	0	0	0	0	0		0		0		0		0		0		0		0		0		0		0		0		0		0
HSPA1A;HSPA1;HSPA1B;HSP70-1;DAAP-21F2.8-002;DADB-333F21.4-002;DAQB-147D11.2-002;XXbac-BCX40G17.4-002;XXbac-BPG254B15.2-002	Heat shock 70 kDa protein 1;heat shock 70kDa protein 1A;heat shock 70kDa protein 1B;Heat shock 70kDa protein 1A	1	0	0	0	0	0	0	0	0	0	0	0	0	0	0	0	0	0	0	0	0	0		1		0		0		0		0		0		0		0		0		0		0		0		0
PRPF6;C20orf14	Pre-mRNA-processing factor 6	0	1	0	0	0	0	0	0	0	0	0	0	0	0	1	0	0	0	0	0	1	4		0		1		0		0		0		0		0		0		0		0		0		0		0
TGM1;KTG	Protein-glutamine gamma-glutamyltransferase K	1	0	0	0	0	0	0	0	0	0	0	2	0	0	0	0	1	0	0	0	1	0		1		0		0		0		0		0		0		0		0		0		0	0.14735	2		0
ZNF24;KOX17;ZNF191;ZSCAN3	Zinc finger protein 24	0	0	0	0	0	0	0	0	0	0	0	0	1	0	0	0	0	0	0	0	0	0		0		0		0		0		0		0		0		0		0		0		0		0		1
KTN1;CG1;KIAA0004	Isoform 1 of Kinectin;kinectin 1 isoform b;Isoform 2 of Kinectin	0	0	0	0	0	0	0	0	0	0	0	0	0	0	1	1	0	0	0	0	0	0		0		0		0		0		0		0		0		0		0		0		0		0		0
RNMTL1;HC90	RNA methyltransferase-like protein 1	0	0	0	0	0	0	0	0	0	0	0	0	0	0	0	0	0	1	0	0	0	0		0		0		0		0		0		0		0		0		0		0		0		0		0
HLTF;HIP116A;RNF80;SMARCA3;SNF2L3;ZBU1	cDNA FLJ76830, highly similar to Homo sapiens SWI/SNF related, matrix associated, actin dependent regulator of chromatin, subfamily a, member 3 (SMARCA3), transcript variant 1, mRNA;Isoform 1 of Helicase-like transcription factor;HLTF protein;Isoform 2 of	1	0	0	0	0	0	0	0	0	0	0	0	0	0	0	0	0	0	0	0	0	0		1		0		0		0		0		0		0		0		0		0		0		0		0
CHD3	chromodomain helicase DNA binding protein 3 isoform 3;Isoform 1 of Chromodomain-helicase-DNA-binding protein 3;Isoform 2 of Chromodomain-helicase-DNA-binding protein 3	0	0	0	0	0	0	0	0	0	0	0	0	0	0	1	0	0	0	1	0	0	0		0		0		0		0		0		0		0		0		0		0		0		0		0
EPB41L5;KIAA1548	Erythrocyte membrane protein band 4.1 like 5;EPB41L5 protein	0	0	0	0	0	0	0	0	0	1	0	0	0	0	1	1	0	0	0	0	0	0		0		0		0		0		0		0		0		0		0		1		0		0		0
CHMP1A;CHMP1;KIAA0047;PCOLN3;PRSM1	Isoform 1 of Charged multivesicular body protein 1a	1	0	0	0	0	0	0	0	0	0	0	0	0	0	0	0	0	0	0	1	0	0		1		0		0		0		0		0		0		0		0		0		0		0		0
	Uncharacterized protein ENSP00000381660 (Fragment);Immunglobulin heavy chain variable region (Fragment);Ig heavy chain V-III region BRO;Ig heavy chain V-III region TEI;Myosin-reactive immunoglobulin heavy chain variable region (Fragment);Myosin-reactive im	0	0	0	0	0	0	0	0	0	0	0	0	0	0	0	0	0	0	0	0	0	1		0		0		0		0		0		0		0		0		0		0		0		0		0
CHD9;KIAA0308;KISH2;PRIC320;AD-013;x0008;CHD6;CHD5;KIAA1335;RIGB	Isoform 1 of Chromodomain-helicase-DNA-binding protein 9;Isoform 3 of Chromodomain-helicase-DNA-binding protein 9;Isoform 2 of Chromodomain-helicase-DNA-binding protein 9;Isoform 1 of Chromodomain-helicase-DNA-binding protein 6	0	0	1	0	0	0	0	0	0	0	0	0	0	0	0	0	0	0	0	0	0	0		0		0		1		0		0		0		0		0		0		0		0		0		0
IFI16;IFNGIP1	CDNA FLJ37649 fis, clone BRHIP2000534, moderately similar to GAMMA- INTERFERON-INDUCIBLE PROTEIN IFI-16	1	0	1	1	1	1	1	1	1	1	1	1	1	1	1	0	0	1	1	0	1	1		1		0		1		1		1		1		1		1		1		1		1		1		1
CCDC46	116 kDa protein;Isoform 1 of Coiled-coil domain-containing protein 46	0	0	0	0	0	0	1	1	1	1	0	0	1	1	0	0	0	0	0	0	0	0		0		0		0		0		0		0		1		1		0		1		0		0		1
TBRG1;NIAM	Isoform 1 of Transforming growth factor beta regulator 1;CDNA FLJ25020 fis, clone CBL01662	0	0	0	0	0	0	0	0	1	0	0	0	0	0	0	0	0	0	0	0	0	0		0		0		0		0		0		0		0		0		1		0		0		0		0
USP17A;USP17;USP17H;USP17I;USP17J;USP17K;USP17L;USP17M;USP17L3;USP17B;USP17F;USP17L5;USP17L1	similar to deubiquitinating enzyme 3;Uncharacterized protein ENSP00000327703;Ubiquitin carboxyl-terminal hydrolase;Ubiquitin carboxyl-terminal hydrolase 17-like protein;similar to deubiquitinating enzyme 3;ubiquitin specific peptidase 17;similar to deubiqu	0	1	0	1	1	1	0	0	1	0	0	0	0	0	0	0	0	0	0	1	1	0		0		1		0		1		1		1		0		0		1		0		0		0		0
ZNRD1;RPA12	DNA-directed RNA polymerase I subunit RPA12	0	0	0	0	0	0	0	0	0	0	0	0	0	0	0	0	0	1	0	0	0	0		0		0		0		0		0		0		0		0		0		0		0		0		0
	similar to ribosomal protein S15a	0	0	0	0	0	0	0	0	0	0	0	0	0	0	0	0	0	1	0	0	0	0		0		0		0		0		0		0		0		0		0		0		0		0		0
SH3PXD2A;FISH;KIAA0418;SH3MD1	Isoform 1 of SH3 and PX domain-containing protein 2A;SH3 multiple domains 1;Isoform 2 of SH3 and PX domain-containing protein 2A	0	1	0	0	0	0	0	1	0	0	1	0	0	0	0	0	1	1	0	0	0	0		0		1		0		0		0		0		0		0		0		0		1		0		0
	similar to ATP-dependent DNA helicase 2 subunit 1 (ATP-dependent DNA helicase II 70 kDa subunit) (Lupus Ku autoantigen protein p70) (Ku70) (70 kDa subunit of Ku antigen) (Thyroid-lupus autoantigen) (TLAA) (CTC box-binding factor 75 kDa subunit) (CT... isof	1	1	0	0	1	1	1	1	1	1	1	0	1	1	1	1	1	1	1	0	0	1		1		1		0		0		1		1		1		1		1		1		1		0		1
LAYN;UNQ208/PRO234	Isoform 1 of Layilin precursor	0	0	0	0	0	0	1	0	0	0	0	0	0	0	0	0	0	0	0	0	0	0		0		0		0		0		0		0		1		0		0		0		0		0		0
VIM	Vimentin	0	0	0	1	1	2	0	0	0	0	1	1	0	0	0	0	0	0	0	0	1	1		0		0		0		1		1		0		0		0		0		0		1		1		0
	CDNA FLJ42791 fis, clone BRAWH3007506	0	0	0	1	0	1	0	0	0	0	0	0	0	0	0	0	0	0	0	0	0	0		0		0		0		1		0		1		0		0		0		0		0		0		0
PPIA;CYPA;PPIC;CYPC;PPIH;CYP20;CYPH;hCG_21746	Peptidyl-prolyl cis-trans isomerase A;Uncharacterized protein ENSP00000244636;Peptidyl-prolyl cis-trans isomerase;similar to peptidylprolyl isomerase A isoform 1;similar to peptidylprolyl isomerase A isoform 1;Peptidyl-prolyl cis-trans isomerase C;Peptidyl	0	0	0	0	1	0	0	0	0	0	0	1	0	0	0	0	0	0	0	0	0	0		0		0		0		0		1		0		0		0		0		0		0		1		0
MRPL55;UNQ5835/PRO19675	Isoform 2 of 39S ribosomal protein L55, mitochondrial precursor;Isoform 1 of 39S ribosomal protein L55, mitochondrial precursor;mitochondrial ribosomal protein L55 isoform b	0	0	0	0	0	0	0	0	0	0	0	0	0	0	0	0	1	1	0	0	0	0		0		0		0		0		0		0		0		0		0		0		0		0		0
GTF2H2;BTF2P44	similar to TFIIH basal transcription factor complex p44 subunit (Basic transcription factor 2 44 kDa subunit) (BTF2-p44) (General transcription factor IIH polypeptide 2) isoform 5;TFIIH basal transcription factor complex p44 subunit;Uncharacterized protein	0	0	0	0	0	0	0	0	0	0	0	0	0	0	0	1	0	0	0	0	0	0		0		0		0		0		0		0		0		0		0		0		0		0		0
FCF1;C14orf111;CGI-35	rRNA-processing protein FCF1 homolog	0	0	0	0	0	0	0	0	0	1	0	0	0	0	0	0	0	0	0	0	0	0		0		0		0		0		0		0		0		0		0		1		0		0		0
ABI1;SSH3BP1	Uncharacterized protein ABI1;Isoform 1 of Abl interactor 1;Uncharacterized protein ABI1;Isoform 9 of Abl interactor 1;Isoform 6 of Abl interactor 1;Isoform 5 of Abl interactor 1;52 kDa protein;50 kDa protein;Isoform 3 of Abl interactor 1;Isoform 4 of Abl i	0	0	0	0	0	0	0	0	0	0	0	0	0	0	0	0	0	0	0	1	0	0		0		0		0		0		0		0		0		0		0		0		0		0		0
BRD4;HUNK1;hCG_2000917	Isoform 1 of Bromodomain-containing protein 4;BRD4 protein;Isoform 2 of Bromodomain-containing protein 4	0	0	0	0	0	1	0	0	0	0	0	0	0	0	0	0	0	0	0	0	0	0		0		0		0		0		0		1		0		0		0		0		0		0		0
IGHG1;IGHV4-31;DKFZp686I15196;DKFZp686N02209;DKFZp686H20196;DKFZp686O01196;IGHM;DKFZp686G11190;DKFZp686C11235;DKFZp686P15220;DKFZp686K03196	IGHG1 protein;IGHV4-31 protein;IGHG1 protein;IGHG1 protein;IGHG1 protein;Putative uncharacterized protein DKFZp686I15196;Putative uncharacterized protein DKFZp686N02209;Putative uncharacterized protein DKFZp686H20196;Putative uncharacterized protein DKFZp6	0	0	0	0	0	1	0	0	0	0	0	0	0	0	0	0	0	0	0	0	0	1		0		0		0		0		0		0		0		0		0		0		0		0		0
CCDC12	Coiled-coil domain-containing protein 12	0	0	0	0	0	0	0	1	0	0	0	0	0	0	0	0	0	0	0	0	0	0		0		0		0		0		0		0		0		1		0		0		0		0		0
RLTPR;LRRC16C	RGD, leucine-rich repeat, tropomodulin and proline-rich containing protein;RLTPR protein	0	0	0	0	0	0	0	0	0	0	0	0	1	0	0	0	0	0	1	0	0	0		0		0		0		0		0		0		0		0		0		0		0		0		0
SFRS11;RP4-677H15.3-002;hCG_22837	Splicing factor arginine/serine-rich 11;Splicing factor, arginine/serine-rich 11;SFRS11 protein (Fragment)	0	0	0	0	1	0	0	0	0	0	0	0	0	0	0	0	0	0	0	0	1	1		0		0		0		0		1		0		0		0		0		0		0		0		0
HBD;HBD/HBB	Hemoglobin subunit delta;19 kDa protein;Hemoglobin delta-beta fusion protein;Hemoglobin Lepore-Baltimore (Fragment);Delta-hemoglobin	0	0	0	0	0	0	0	0	0	0	0	1	0	0	0	0	0	0	0	0	0	1		0		0		0		0		0		0		0		0		0		0		0		1		0
IGHM	IGHM protein;IGHM protein;IGHM protein;IGHM protein;IGHM protein;IGHM protein;IGHM protein;IGHM protein;IGHM protein;Ig mu heavy chain disease protein	1	0	0	0	0	3	0	0	0	0	0	1	0	0	0	0	0	0	0	0	0	4		0		0		0		0		0		1		0		0		0		0		0		0		0
TCF7;TCF1	Isoform 5S of Transcription factor 7;Isoform 5L of Transcription factor 7	1	1	0	0	0	0	0	0	0	0	0	0	0	0	0	0	0	0	0	0	0	0		0		0		0		0		0		0		0		0		0		0		0		0		0
RUNX1;AML1;CBFA2	Isoform AML-1B of Runt-related transcription factor 1;Isoform AML-1A of Runt-related transcription factor 1;Isoform AML-1E of Runt-related transcription factor 1;Uncharacterized protein RUNX1;Isoform AML-1FC of Runt-related transcription factor 1	0	0	0	0	0	0	0	0	0	0	0	0	0	0	0	1	0	0	0	0	0	0		0		0		0		0		0		0		0		0		0		0		0		0		0
	similar to Heterogeneous nuclear ribonucleoprotein A1;similar to Heterogeneous nuclear ribonucleoprotein A1	0	0	0	0	0	0	1	0	0	0	0	0	0	0	0	0	0	0	0	0	0	0		0		0		0		0		0		0		1		0		0		0		0		0		0
SPINK5	Uncharacterized protein SPINK5;serine peptidase inhibitor, Kazal type 5 precursor;Serine protease inhibitor Kazal-type 5 precursor;104 kDa protein	0	0	0	0	0	0	0	0	0	0	0	0	0	0	0	0	1	0	0	0	0	0		0		0		0		0		0		0		0		0		0		0		0		0		0
	similar to ribosomal protein S2	0	0	0	1	0	0	0	0	0	0	0	0	0	0	0	0	0	0	0	0	0	0		0		0		0		1		0		0		0		0		0		0		0		0		0
A26C1A;POTE2	protein expressed in prostate, ovary, testis, and placenta 2	0	0	0	0	0	0	0	0	0	0	0	0	0	0	0	0	0	0	1	0	0	0		0		0		0		0		0		0		0		0		0		0		0		0		0
IDE;RP11-366I13.1-007	Insulin-degrading enzyme	0	0	0	0	1	0	0	0	0	0	0	0	0	0	0	0	0	0	0	0	0	0		0		0		0		0		1		0		0		0		0		0		0		0		0
PHF6;AC004383.6-002;hCG_1783600;KIAA1823	PHD finger protein 6;Isoform 2 of PHD finger protein 6	0	0	0	0	0	0	0	0	0	0	0	0	0	0	0	1	1	1	0	0	0	0		0		0		0		0		0		0		0		0		0		0		0		0		0
SERPINA1;AAT;PI;PRO0684;PRO2209	Isoform 1 of Alpha-1-antitrypsin precursor;Isoform 2 of Alpha-1-antitrypsin precursor;PRO2275	0	0	0	0	0	2	1	0	0	0	0	0	0	2	0	0	0	0	0	0	1	4		0		0		0		0		0		0		0		0		0		0		0		0		0
FAM60A;C12orf14;L4	Isoform 1 of Protein FAM60A;16 kDa protein	0	0	0	0	0	0	0	1	1	0	0	0	0	0	0	0	0	0	0	0	0	0		0		0		0		0		0		0		0		1		1		0		0		0		0
EFHA1	EF-hand domain-containing family member A1	0	0	0	0	0	0	0	0	0	0	0	0	0	0	0	0	0	1	0	0	0	0		0		0		0		0		0		0		0		0		0		0		0		0		0
	32 kDa protein;18 kDa protein;CDNA FLJ46566 fis, clone THYMU3040829, moderately similar to Cold- inducible RNA-binding protein	0	0	0	0	0	0	0	0	0	0	0	0	0	0	1	0	0	0	0	0	0	0		0		0		0		0		0		0		0		0		0		0		0		0		0
TKT;DKFZp686J13123	Transketolase;Transketolase variant (Fragment);Putative uncharacterized protein DKFZp686J13123;39 kDa protein;37 kDa protein	0	0	0	0	0	0	0	0	0	0	0	0	0	0	0	0	0	0	0	0	0	1		0		0		0		0		0		0		0		0		0		0		0		0		0
SERPINB5	SERPINB5 protein;14 kDa protein	0	0	0	0	1	0	0	0	0	0	0	0	0	0	0	0	0	0	0	0	0	0		0		0		0		0		0		0		0		0		0		0		0		0		0
SKIV2L2;KIAA0052	Superkiller viralicidic activity 2-like 2	0	0	0	0	0	0	0	0	0	0	0	0	0	0	1	0	0	0	0	0	0	1		0		0		0		0		0		0		0		0		0		0		0		0		0
LEF1;hCG_21073	LEF1 protein	1	1	0	0	0	0	0	0	0	0	0	0	0	0	0	0	0	0	0	0	0	0		1		1		0		0		0		0		0		0		0		0		0		0		0
FLG	Profilaggrin (Fragment)	0	0	0	0	0	0	0	0	0	0	0	1	0	0	0	0	0	0	0	0	0	0		0		0		0		0		0		0		0		0		0		0		0		0		0
IGL@;DKFZp781M0386;IGLC1;V<lambda>3;C1 segment;hCG_2040025	IGL@ protein;Putative uncharacterized protein;Putative uncharacterized protein;Putative uncharacterized protein;Putative uncharacterized protein;IGL@ protein;Putative uncharacterized protein DKFZp781M0386;IGL@ protein;IGLC1 protein;Putative uncharacterized	0	0	0	0	0	1	0	0	0	0	0	1	0	0	0	0	0	0	0	0	0	1		0		0		0		0		0		1		0		0		0		0		0		0		0
E2F3;KIAA0075	Uncharacterized protein E2F3	0	0	0	0	0	0	0	0	0	0	0	0	0	0	1	1	0	0	0	0	0	0		0		0		0		0		0		0		0		0		0		0		0		0		0
SPTAN1;SPTA2	Uncharacterized protein SPTAN1;Isoform 2 of Spectrin alpha chain, brain;Isoform 1 of Spectrin alpha chain, brain;Isoform 3 of Spectrin alpha chain, brain;282 kDa protein;57 kDa protein;SPTAN1 protein (Fragment)	0	0	0	0	0	0	0	0	0	1	0	0	0	0	0	0	0	1	0	0	0	0		0		0		0		0		0		0		0		0		0		1		0		0		0
ERCC3;XPB;XPBC	Uncharacterized protein ERCC3	0	0	0	0	0	0	0	0	0	0	0	0	0	0	1	0	0	0	1	0	0	0		0		0		0		0		0		0		0		0		0		0		0		0		0
	Conserved hypothetical protein	0	0	1	1	0	0	0	0	0	0	0	0	0	0	0	0	0	0	0	0	0	0		0		0		1		1		0		0		0		0		0		0		0		0		0
	4 kDa protein	0	0	0	0	0	0	0	0	0	1	0	0	0	0	0	0	0	0	0	0	0	0		0		0		0		0		0		0		0		0		0		0		0		0		0
	14 kDa protein	0	0	0	0	0	0	0	0	0	0	0	0	0	0	0	0	0	1	0	0	0	0		0		0		0		0		0		0		0		0		0		0		0		0		0
UHRF1;ICBP90;NP95;RNF106	ubiquitin-like, containing PHD and RING finger domains, 1 isoform 2;E3 ubiquitin-protein ligase UHRF1;82 kDa protein;81 kDa protein	0	1	0	0	0	0	0	0	0	0	0	0	0	0	0	1	0	0	0	0	0	0		0		1		0		0		0		0		0		0		0		0		0		0		0
	Anti-(ED-B) scFV (Fragment);Anti-(ED-B) scFV (Fragment)	0	0	0	0	0	0	0	0	0	0	0	0	0	0	0	0	0	0	0	0	0	1		0		0		0		0		0		0		0		0		0		0		0		0		0
NCOA5;RP11-465L10.6-002	Uncharacterized protein NCOA5	0	0	0	0	0	0	0	0	0	0	0	0	0	0	0	0	0	0	1	1	0	0		0		0		0		0		0		0		0		0		0		0		0		0		0
	Similar to Delta3,5-delta2,4-dienoyl-CoA isomerase, mitochondrial precursor	0	0	0	0	0	0	0	0	0	0	0	0	0	1	0	0	0	0	0	0	0	0		0		0		0		0		0		0		0		0		0		0		0		0		0
DDX60L	hypothetical protein LOC91351	0	0	0	0	0	0	0	0	0	0	0	0	0	0	0	0	1	0	0	0	0	0		0		0		0		0		0		0		0		0		0		0		0		0		0
RSBN1	Isoform 4 of Round spermatid basic protein 1	0	0	0	0	1	0	0	0	0	0	0	0	0	0	0	0	0	0	0	0	0	0		0		0		0		0		1		0		0		0		0		0		0		0		0
PUF60;FIR;ROBPI;SIAHBP1	Isoform 6 of Poly;Isoform 5 of Poly	0	0	0	0	0	1	0	0	0	0	0	0	0	0	0	0	0	0	0	0	0	1		0		0		0		0		0		1		0		0		0		0		0		0		0
SERPINB4;SCCA2	SCCA2/SCCA1 fusion protein isoform 1;Serpin B4;SCCA2b;18 kDa protein	0	0	1	0	0	0	0	0	0	0	0	1	0	0	0	0	1	0	0	0	0	0		0		0		1		0		0		0		0		0		0		0		0		1		0
[truncated: 18 more columns]
